# Supplementary material for: A film-lever actuated switch technology for multifunctional, on-demand, and robust manipulation of liquids
Source: Nat Commun. 2022 Aug 20;13:4902. doi: 10.1038/s41467-022-32676-4 (PMC9391643; doi:10.1038/s41467-022-32676-4)
Supplement: Supplementary file 13 — Source Data [file 41467_2022_32676_MOESM13_ESM.xlsx]

## Sheet: figure 2d
L(mm)	Critical pressure (bar)						mean	SD
8	0.366	0.366	0.395	0.389	0.435	0.398	0.3915	0.0255088
12	0.289	0.276	0.342	0.343	0.321	0.323	0.315667	0.0275947
16	0.199	0.203	0.192	0.161	0.192	0.164	0.185167	0.0180822
20	0.182	0.122	0.178	0.136	0.167	0.171	0.159333	0.0244758
24	0.106	0.058	0.096	0.071	0.059	0.098	0.0813333	0.0212195
28	0.041	0.061	0.045	0.054	0.029	0.078	0.0513333	0.0170724
t/l	Critical pressure (bar)						mean	SD
0.147	0.211	0.183	0.226	0.201	0.272	0.191	0.214	0.0321745
0.243	0.291	0.278	0.296	0.271	0.293	0.229	0.276333	0.0251051
0.363	0.352	0.301	0.299	0.297	0.312	0.306	0.311167	0.0207212
0.474	0.306	0.308	0.332	0.325	0.274	0.269	0.302333	0.0258972
0.596	0.401	0.397	0.389	0.349	0.377	0.409	0.387	0.0215778
0.723	0.431	0.422	0.369	0.361	0.391	0.381	0.3925	0.0283954

## Sheet: figure 3
figure 3aⅰ			figure 3aⅱ			figure 3aⅲ				figure 3aⅳ					figure 3b									figure 3c				figure 3d
Time (s)	Pressure (bar)	Volume (μl)	Time (s)	Pressure (bar)	Volume (μl)	Time (s)	Pressure (bar)	Volume 1 (μl)	Volume 2 (μl)	Time (s)	Pressure1 (bar)	Pressure2 (bar)	Volume 1 (μl)	Volume 2 (μl)	DI water									Time (s)	w (rad/min)	CV (μl)	FAST (μl)	Time (s)	P (bar)	CV (μl)	FAST (μl)
-12	0	0	-12	0	0	-6	0	0	0	-3	0	0	0	0	Time (d) 65℃	Equivalent time at 23℃ (d)	Weight loss (%)					mean	SD	0	50	0	0	0	0.16	0	0
0	0.18	0	0	0.24	0	0	0.26	0	0	0	0.17	0.25	0	0	1	168	0.08	0.06	0.07	0.08	0.06	0.07	0.01	8	100	0	0	4	0	107	87
6	0.18	132	6	0.24	122	3	0.26	0	91	1.5	0.17	0.25	57	0	3	336	0.06	0.09	0.14	0.14	0.06	0.098	0.0402492	16	150	37	0	8	0.16	139	87
12	0.18	250	12	0.24	250	6	0.35	0	180	3	0.17	0	100	0	5	504	0.17	0.12	0.07	0.07	0.17	0.12	0.05	24	150	62	0	12	0	212	172
						9	0.35	97	180	4.5	0.17	0	100	46	7	672	0.16	0.23	0.16	0.2	0.28	0.206	0.0507937					16	0.16	253	172
						12	0.35	180	180	6	0.17	0	100	100	9	841	0.36	0.29	0.21	0.36	0.38	0.32	0.0703562					20	0	308	251
										7.5	0.17	0	100	155	Ethanol													24	0	348	251
										9	0.17	0.25	100	200	Time (d) 65℃	Equivalent time at 23℃ (d)	Weight loss (%)					mean	SD
										10.5	0.17	0.25	152	200	1	168	0.14	0.16	0.12	0.18	0.15	0.15	0.0223607
										12	0.17	0.25	200	200	3	336	0.26	0.2	0.25	0.18	0.21	0.22	0.0339116
															5	504	0.36	0.32	0.24	0.31	0.37	0.32	0.0514782
															7	672	0.59	0.43	0.49	0.53	0.41	0.49	0.0734847
															9	841	0.81	0.69	0.79	0.71	0.59	0.718	0.0878635

## Sheet: figure 4
figure 4a			figure 4b			figure 4c			figure 4d
Time (s)	P (bar)	V (μl)	Time (s)	P (bar)	V (μl)	Time (s)	P (bar)	V (μl)	Time (s)	P (bar)	V (μl)
0	0.26	0	0	0.26	0	0	0.26	0	0	0.26	0
5	0.12	676	4	0.12	500	4	0.12	500	3	0.12	200
8	0.17	676	7	0.17	500	7	0.17	500	6	0.12	200
20	0.17	0	17	0.17	0	17	0.17	0	10	0.17/0.23	0

## Sheet: figure 5
figure 5aⅰ								figure 5aⅱ									figure 5bⅰ								figure 5bⅱ									figure 5c
ct	106 copies/ml	105 copies/ml	104 copies/ml	103 copies/ml	102 copies/ml	101 copies/ml	NC	Log	FAST ct						mean	SD	ct	106 copies/ml	105 copies/ml	104 copies/ml	103 copies/ml	102 copies/ml	101 copies/ml	NC	Log	FAST ct						mean	SD	IAV-/IBV-									IAV+/IBV-
1	0.02007	0.01168	0.01712	0.02008	0.01708	0.01523	0.00931	2	36.88	37.03	36.92	36.96	37.31	37.22	37.0533	0.173628	1	0.02081	0.01023	0.0109	0.00897	0.01239	0.01029	0.0162	2	37.18	37.22	37.37	37.56	37.12	37.36	37.3017	0.1608		Fluorescence intensity (ΔRn)						mean	SD		Fluorescence intensity (ΔRn)
2	0.01193	0.00701	0.01081	0.01307	0.01132	0.01056	0.00841	3	32.81	32.98	33.14	32.91	33.16	33.12	33.02	0.142688	2	0.01457	0.0076	0.00536	0.00659	0.00837	0.00709	0.01152	3	34.67	34.79	34.77	34.88	34.72	34.99	34.8033	0.115528	IAV	0.00231	0.00223	0.00221	0.00234	0.00223	0.00231	0.00227167	5.45588e-05	IAV	0.83232	0.70561	0.72313	0.83932	0.71673	0.71911
3	0.00657	0.004	0.00648	0.00808	0.00708	0.00725	0.00495	4	29.75	29.79	30.02	30.05	29.93	30.15	29.9483	0.155488	3	0.00972	0.00498	0.00218	0.00471	0.00559	0.00469	0.00788	4	31.13	31.29	31.27	31.11	31.26	31.08	31.19	0.0931665	IBV	0.00203	0.00191	0.00194	0.00193	0.00202	0.00182	0.00194167	7.73089e-05	IBV	0.00221	0.00221	0.00241	0.00234	0.00266	0.00221
4	0.00329	0.00266	0.00417	0.00513	0.00436	0.00533	0.00394	5	26.98	27.03	26.74	27.03	26.77	27.11	26.9433	0.152009	4	0.00626	0.00337	0.00139	0.00333	0.00406	0.00302	0.00528	5	27.59	27.72	27.88	27.61	27.73	27.73	27.71	0.104115	PC	0.91011	0.81209	0.82301	0.80121	0.83672	0.97512	0.85971	0.068447	PC	0.93222	0.81273	0.81422	0.81271	0.95912	0.82853
5	0.00219	0.002	0.00266	0.00321	0.00246	0.00386	0.00286	6	23.97	24.15	24.22	24.01	24.09	24.42	24.1433	0.163177	5	0.00362	0.00196	0.00111	0.00241	0.00323	0.00233	0.00372	6	24.99	24.89	24.92	24.98	24.61	24.65	24.84	0.167332	NC	0.00133	0.00136	0.00129	0.00132	0.00129	0.00138	0.00132833	3.65605e-05	NC	0.00161	0.00175	0.00165	0.00183	0.00172	0.00169
6	0.00111	0.00103	0.00159	0.00206	0.00164	0.00285	0.00197	Log	Conventional ct						mean	SD	6	0.00173	0.0012	0.00118	0.00136	0.00251	0.00177	0.00231	Log	Conventional ct						mean	SD	ct	IAV	IBV	PC	NC					ct	IAV	IBV	PC	NC
7	0.0002	0.00072	0.00075	0.001	0.00097	0.00192	0.0011	2	--	--	--	--	--	--	--	--	7	0.00051	0.00056	0.00087	0.00094	0.00213	0.00132	0.00154	2	--	--	--	--	--	--	--	--	1	0.01728	0.00522	-0.00209	0.01038					1	0.01193	0.00537	-0.00369	0.01431
8	-0.00011	0.00029	-1e-05	0.00032	0.00035	0.00142	0.00102	3	35.42	35.41	35.78	35.53	35.67	35.67	35.58	0.150466	8	-0.00036	0.00012	0.0008	0.00067	0.00122	0.00058	0.00114	3	35.61	35.59	35.87	35.86	35.62	35.89	35.74	0.146697	2	0.01179	0.00734	-0.00214	0.00713					2	0.0086	0.007	-0.00264	0.00911
9	-0.00038	-0.00011	-0.00037	0.00011	0.00019	0.00089	0.00024	4	32.55	32.32	32.71	32.52	32.69	32.39	32.53	0.156333	9	-0.00076	-3e-05	0.00046	0.0002	0.00074	0.00029	0.00033	4	32.03	32.02	32.27	32.27	32.12	32.07	32.13	0.114018	3	0.00787	0.00712	-0.00107	0.00475					3	0.00588	0.00708	-0.00137	0.00585
10	-0.00085	-0.0002	-0.00067	-0.00049	-0.0002	0.00064	9e-05	5	28.71	29.09	28.99	28.96	28.72	28.76	28.8717	0.161916	10	-0.00106	-0.00047	0.00039	-6e-05	0.00017	-0.00019	-4e-05	5	28.53	28.61	28.79	28.76	28.77	28.86	28.72	0.123935	4	0.00553	0.00569	0.00021	0.00325					4	0.00377	0.00561	0.0001	0.00454
11	-0.00068	-0.00064	-0.00053	-0.00092	-0.00022	0.00014	-8e-05	6	25.09	25.32	25.06	25.39	25.03	25.37	25.21	0.166973	11	-0.00116	-0.00049	0.00039	-0.00024	-0.00019	-0.0004	-0.00022	6	25.13	25.27	25.45	25.32	25.51	25.66	25.39	0.188574	5	0.00418	0.00452	0.001	0.00263					5	0.00226	0.00449	0.00102	0.00316
12	-0.00068	-0.00022	-0.00066	-0.00092	-0.00032	-0.00012	-0.00036										12	-0.0009	-0.00048	-0.00023	-0.00053	-0.0004	-0.00079	-0.00081										6	0.00301	0.0031	0.00096	0.00187					6	0.0014	0.0033	0.00126	0.00237
13	-0.00029	-0.00063	-0.00058	-0.00104	-0.0005	-0.00048	-0.00051										13	-0.0007	-0.00068	-0.00041	-0.00078	-0.00075	-0.00079	-0.00077										7	0.00178	0.00198	0.00136	0.00145					7	0.00066	0.00233	0.00166	0.0015
14	9e-05	-0.00067	-0.00074	-0.00091	-0.00067	-0.00063	-0.00114										14	-0.00017	-0.00069	-0.00055	-0.0006	-0.00088	-0.00132	-0.00102										8	0.00139	0.00081	0.00112	0.00064					8	0.00019	0.00086	0.00125	0.00112
15	0.00062	-0.00047	-0.00056	-0.00117	-0.00055	-0.00051	-0.00151										15	0.00021	-0.00069	-0.00081	-0.00058	-0.00113	-0.00161	-0.00109										9	0.0006	0.00021	0.000501	0.00034					9	-4e-05	0.00017	0.00125	0.00044
16	0.00111	-0.00026	-0.00048	-0.00093	-0.00065	-0.00097	-0.00158										16	0.00092	-0.00021	-0.00097	-0.00048	-0.0014	-0.00137	-0.00103										10	-9e-05	0.00041	0.000911	-0.00024					10	-0.00053	0.00039	0.00087	0.00012
17	0.00203	-0.0003	-0.00038	-0.00099	-0.00071	-0.00088	-0.00177										17	0.00173	-0.00021	-0.00104	-0.00047	-0.00118	-0.00159	-0.00115										11	-0.00048	-0.00066	0.000593	-0.0005					11	-0.00054	-0.00072	0.00061	-5e-05
18	0.00389	0.00042	-0.00022	-0.00013	-0.00081	-0.00095	-0.00171										18	0.0035	0.0001	-0.00065	-0.00056	-0.00122	-0.00157	-0.00092										12	-0.00072	-0.00104	0.000151	-0.00095					12	-0.00051	-0.00096	0.0001	-0.00056
19	0.0055	0.00103	-9e-05	-0.00012	-0.00078	-0.00128	-0.00128										19	0.00547	0.00052	-0.00066	-0.00061	-0.00133	-0.00132	-0.00124										13	-0.00137	-0.00132	-0.00027	-0.00095					13	-0.00074	-0.00133	-0.00021	-0.00081
20	0.01152	0.00181	0.00036	-0.00038	-0.00058	-0.00132	-0.00144										20	0.00845	0.0009	-0.00023	-0.00028	-0.00107	-0.00163	-0.00162										14	-0.00172	-0.00171	-0.00092	-0.00134					14	-0.00074	-0.00171	-0.00086	-0.00114
21	0.01991	0.00394	0.00099	1e-05	-0.00059	-0.00113	-0.00129										21	0.01422	0.00199	-0.00022	-0.00034	-0.00119	-0.00101	-0.00153										15	-0.00196	-0.00173	-0.00152	-0.00166					15	-0.00073	-0.00167	-0.00144	-0.00151
22	0.03521	0.00665	0.00159	0.0004	-0.00023	-0.00111	-0.00143										22	0.02451	0.00401	0.00049	-0.00038	-0.00092	-0.00157	-0.00143										16	-0.00193	-0.00177	-0.00171	-0.00146					16	-0.00027	-0.00169	-0.00166	-0.00158
23	0.06281	0.01218	0.00273	0.00071	-8e-05	-0.00112	-0.00171										23	0.04289	0.00683	0.00118	7e-05	-0.00079	-0.00138	-0.00135										17	-0.00219	-0.0023	-0.00181	-0.00163					17	-0.00025	-0.0021	-0.00176	-0.00177
24	0.10981	0.02246	0.0044	0.00133	-0.00019	-0.00115	-0.00122										24	0.07516	0.01298	0.00213	0.00028	-0.00026	-0.00133	-0.00114										18	-0.00264	-0.00269	-0.00124	-0.00161					18	0.0001	-0.00271	-0.00146	-0.00171
25	0.18159	0.04257	0.00747	0.00206	0.0001	-0.00115	-0.00207										25	0.12825	0.02391	0.00362	0.00042	-0.00015	-0.0012	-0.00113										19	-0.00233	-0.00271	-0.00085	-0.00122					19	0.00062	-0.00276	-0.00085	-0.00188
26	0.27631	0.0721	0.01279	0.00342	0.00054	-0.0011	-0.00227										26	0.20492	0.04391	0.00603	0.00063	0.00016	-0.00066	-0.00108										20	-0.00228	-0.00283	0.00086	-0.00154					20	0.0014	-0.00275	0.00126	-0.00204
27	0.37692	0.12329	0.02262	0.00497	0.00055	-0.00089	-0.00112										27	0.3001	0.08101	0.0101	0.00136	0.00065	-0.00079	-0.0009										21	-0.0025	-0.00262	0.00521	-0.00113					21	0.00213	-0.00258	0.00532	-0.00199
28	0.47243	0.19715	0.0404	0.00743	0.00109	-0.0009	-0.00023										28	0.39918	0.1291	0.0173	0.00237	0.00104	-0.00051	-0.00067										22	-0.00251	-0.00229	0.01299	-0.00166					22	0.00383	-0.00232	0.01359	-0.00203
29	0.55203	0.28803	0.07142	0.01253	0.00164	-0.00068	-0.00012										29	0.4884	0.21014	0.03071	0.00409	0.00174	-0.00021	-0.00045										23	-0.0023	-0.00311	0.03014	-0.00148					23	0.00706	-0.00291	0.02954	-0.00201
30	0.61511	0.38462	0.12252	0.02205	0.00282	-0.0007	-0.00023										30	0.56217	0.28812	0.05598	0.0072	0.00251	-0.00011	-0.00056										24	-0.00243	-0.00209	0.05799	-0.00142					24	0.01319	-0.00211	0.05859	-0.00172
31	0.66512	0.47417	0.19925	0.03844	0.00448	-0.00059	0.00021										31	0.62052	0.35951	0.10005	0.01284	0.00407	5e-05	-0.00059										25	-0.00149	-0.00216	0.10913	-0.00119					25	0.02404	-0.00186	0.10893	-0.00157
32	0.70212	0.55147	0.2984	0.06824	0.00715	-0.00068	0.00015										32	0.66716	0.43061	0.16636	0.0237	0.00693	0.00037	0.0002										26	-0.00147	-0.00149	0.18596	-0.00072					26	0.04472	-0.00152	0.18661	-0.00127
33	0.73419	0.61659	0.40481	0.11892	0.01251	-0.00068	0.00047										33	0.70393	0.48217	0.2512	0.04376	0.01175	0.00048	4e-05										27	-0.00147	-0.00119	0.28797	-0.00099					27	0.08037	-0.00125	0.28858	-0.00127
34	0.75701	0.67046	0.50246	0.1898	0.02154	-0.00026	0.00069										34	0.73363	0.53103	0.34671	0.07789	0.02085	0.00068	5e-05										28	-0.00055	-0.00129	0.39878	-0.00059					28	0.1362	-0.00136	0.39928	-0.00093
35	0.77611	0.7162	0.58311	0.26752	0.03842	-0.00036	0.00048										35	0.757	0.57615	0.43878	0.13025	0.03727	0.001	0.00058										29	-0.00065	-0.0006	0.50098	-0.00026					29	0.20994	-0.0007	0.50165	-0.00032
36	0.79322	0.75515	0.64622	0.33482	0.06796	-0.00025	0.00107										36	0.77604	0.61587	0.52607	0.19997	0.06475	0.00119	0.00044										30	-0.00029	-0.00049	0.58593	-0.00012					30	0.28789	-0.00053	0.58663	-0.00011
37	0.80412	0.78276	0.69428	0.3847	0.11663	0.00019	0.00094										37	0.79149	0.65492	0.59103	0.28408	0.10479	0.00139	0.00068										31	6e-05	-0.00011	0.65294	6e-05					31	0.36063	-0.00013	0.65344	0.00027
38	0.81427	0.79795	0.73037	0.42033	0.18772	0.00019	0.00092										38	0.80454	0.6921	0.65017	0.37521	0.15562	0.00129	0.00072										32	0.00039	-0.0002	0.70479	0.00042					32	0.42458	-0.0001	0.70473	0.00011
39	0.82322	0.80806	0.75773	0.4469	0.27623	0.00048	0.00124										39	0.8151	0.71987	0.69011	0.46642	0.213	0.00112	0.00128										33	0.00073	0.00061	0.74357	0.00052					33	0.48067	0.00058	0.74397	0.00057
40	0.83121	0.81524	0.77823	0.46767	0.36505	0.00086	0.00112										40	0.82462	0.749995	0.72514	0.55194	0.27051	0.00113	0.00125										34	0.00082	0.00112	0.77405	0.00071					34	0.53071	0.00122	0.77395	0.00072
																																		35	0.00124	0.00128	0.79584	0.001					35	0.57529	0.00143	0.79764	0.00058
																																		36	0.00102	0.00177	0.8129	0.00123					36	0.61671	0.00181	0.816	0.00117
																																		37	0.00151	0.00229	0.82998	0.00144					37	0.65534	0.00232	0.83058	0.00124
																																		38	0.00209	0.00179	0.84193	0.00142					38	0.6914	0.00201	0.84223	0.00122
																																		39	0.00208	0.00181	0.8509	0.00129					39	0.72477	0.00201	0.8519	0.00164
																																		40	0.00227	0.00194	0.85971	0.00133					40	0.75604	0.00234	0.85992	0.00171
[truncated: 20 more columns]

## Sheet: figure 6
figure 6b		figure c, d, e
-log2(Ct)	FL intensity (ΔRn)	negative	positive
-5.0308	0.68903	0.00165	0.68903
-4.8846	0.81676	0.00066	0.81676
-5.017	0.77854	0.00037	0.77854
-5.0117	0.78472	0.0002	0.78472
-5.0175	0.70397	0.00034	0.70397
-4.7517	0.87954	0.00031	0.87954
-4.846	0.86111	0.00043	0.86111
-4.8924	0.82802	0.00092	0.82802
-5.0184	0.74439	0.00074	0.74439
-4.9686	0.78514	0.00013	0.78514
-4.7923	0.85605	0.00125	0.85605
-4.7861	0.80721	0.00171	0.80721
-4.8807	0.78274	0.00086	0.78274
-5.0308	0.68475	0.00125	0.68475
-4.843	0.88887	0.00023	0.88887
-4.6519	0.9599	0.00215	0.9599
-4.812	0.86583	0.00285	0.86583
-4.7203	0.89287	0.00139	0.89287

## Sheet: figure S5
figure S5a		figure S5b
xy (μl)	z (μl)	xy (μl)	z (μl)
0	-3.73136e-05	0	13.2124
0.79429	-3.73136e-05	0.79429	13.2124
1.58858	-3.73136e-05	1.58858	13.2124
2.38288	-3.73136e-05	2.38288	13.2036
3.17717	-3.73136e-05	3.17717	13.1377
3.97146	-3.73136e-05	3.97146	13.0059
4.76575	-3.73136e-05	4.76575	13.0059
5.56004	-3.73136e-05	5.56004	12.8039
6.35433	-3.73136e-05	6.35433	12.6677
7.14863	-3.73136e-05	7.14863	12.6677
7.94292	-3.73136e-05	7.94292	12.6545
8.73721	-3.73136e-05	8.73721	12.6545
9.5315	-3.73136e-05	9.5315	12.6545
10.3258	-3.73136e-05	10.3258	12.6545
11.1201	-3.73136e-05	11.1201	12.6545
11.9144	-3.73136e-05	11.9144	12.6589
12.7087	-3.73136e-05	12.7087	12.6589
13.503	-3.73136e-05	13.503	12.6589
14.2973	-3.73136e-05	14.2973	12.6633
15.0915	-3.73136e-05	15.0915	12.6633
15.8858	-3.73136e-05	15.8858	12.6633
16.6801	-3.73136e-05	16.6801	12.6677
17.4744	-3.73136e-05	17.4744	12.6677
18.2687	-3.73136e-05	18.2687	12.6677
19.063	-3.73136e-05	19.063	12.6721
19.8573	-3.73136e-05	19.8573	12.6765
20.6516	-3.73136e-05	20.6516	12.6765
21.4459	-3.73136e-05	21.4459	12.6765
22.2402	-3.73136e-05	22.2402	12.6809
23.0345	-3.73136e-05	23.0345	12.6853
23.8287	-3.73136e-05	23.8287	12.6853
24.623	-3.73136e-05	24.623	12.6897
25.4173	-3.73136e-05	25.4173	12.6941
26.2116	-3.73136e-05	26.2116	12.6941
27.0059	-3.73136e-05	27.0059	12.6984
27.8002	-3.73136e-05	27.8002	12.7028
28.5945	-3.73136e-05	28.5945	12.7028
29.3888	-3.73136e-05	29.3888	12.7072
30.1831	-3.73136e-05	30.1831	12.716
30.9774	-3.73136e-05	30.9774	12.7204
31.7717	-3.73136e-05	31.7717	12.7204
32.566	-3.73136e-05	32.566	12.7248
33.3603	-3.73136e-05	33.3603	12.7336
34.1546	-3.73136e-05	34.1546	12.7336
34.9488	-3.73136e-05	34.9488	12.738
35.7431	-3.73136e-05	35.7431	12.7468
36.5374	-3.73136e-05	36.5374	12.7555
37.3317	-3.73136e-05	37.3317	12.7555
38.126	-3.73136e-05	38.126	12.817
38.9203	-3.73136e-05	38.9203	12.9927
39.7146	-3.73136e-05	39.7146	12.9927
40.5089	-3.73136e-05	40.5089	13.1816
41.3032	-3.73136e-05	41.3032	13.3002
42.0975	-3.73136e-05	42.0975	13.3002
42.8918	-3.73136e-05	42.8918	13.3705
43.6861	-3.73136e-05	43.6861	13.4803
44.4803	-3.73136e-05	44.4803	13.6252
45.2746	-3.73136e-05	45.2746	13.6252
46.0689	-3.73136e-05	46.0689	13.7746
46.8632	-3.73136e-05	46.8632	13.9371
47.6575	-3.73136e-05	47.6575	13.9371
48.4518	-3.73136e-05	48.4518	14.1523
49.2461	-3.73136e-05	49.2461	14.35
50.0404	-3.73136e-05	50.0404	14.4818
50.8347	-3.73136e-05	50.8347	14.4818
51.629	-3.73136e-05	51.629	14.5696
52.4233	-3.73136e-05	52.4233	14.7409
53.2176	-3.73136e-05	53.2176	14.7409
54.0118	-3.73136e-05	54.0118	14.943
54.8061	-3.73136e-05	54.8061	15.0791
55.6004	-3.73136e-05	55.6004	15.0791
56.3947	-3.73136e-05	56.3947	15.145
57.189	-3.73136e-05	57.189	15.167
57.9833	-3.73136e-05	57.9833	15.1801
58.7776	-3.73136e-05	58.7776	15.1801
59.5719	-3.73136e-05	59.5719	15.1933
60.3662	-3.73136e-05	60.3662	15.2109
61.1605	-3.73136e-05	61.1605	15.2109
61.9548	-3.73136e-05	61.9548	15.3031
62.749	-3.73136e-05	62.749	15.4525
63.5433	-3.73136e-05	63.5433	15.6062
64.3376	-3.73136e-05	64.3376	15.6062
65.1319	-3.73136e-05	65.1319	15.7555
65.9262	-3.73136e-05	65.9262	15.9796
66.7205	-3.73136e-05	66.7205	15.9796
67.5148	-3.73136e-05	67.5148	16.2651
68.3091	-3.73136e-05	68.3091	16.555
69.1034	-3.73136e-05	69.1034	16.8449
69.8977	-3.73136e-05	69.8977	16.8449
70.692	-3.73136e-05	70.692	17.126
71.4863	-3.73136e-05	71.4863	17.35
72.2806	-3.73136e-05	72.2806	17.35
73.0748	-3.73136e-05	73.0748	17.5081
73.8691	-3.73136e-05	73.8691	17.6004
74.6634	-3.73136e-05	74.6634	17.6004
75.4577	-3.73136e-05	75.4577	17.6399
76.252	-3.73136e-05	76.252	17.7146
77.0463	-3.73136e-05	77.0463	17.8595
77.8406	-3.73136e-05	77.8406	17.8595
78.6349	-3.73136e-05	78.6349	18.0704
79.4292	-3.73136e-05	79.4292	18.3515
80.2235	-3.73136e-05	80.2235	18.3515
81.0178	-3.73136e-05	81.0178	18.6897
81.812	-3.73136e-05	81.812	19.0982
82.6063	-3.73136e-05	82.6063	19.5769
83.4006	-3.73136e-05	83.4006	19.5769
84.1949	-3.73136e-05	84.1949	20.0118
84.9892	-3.73136e-05	84.9892	20.2885
85.7835	-3.73136e-05	85.7835	20.2885
86.5778	-3.73136e-05	86.5778	20.4598
87.3721	-3.73136e-05	87.3721	20.5652
88.1664	-3.73136e-05	88.1664	20.5652
88.9607	-3.73136e-05	88.9607	20.697
89.755	-3.73136e-05	89.755	20.943
90.5493	-3.73136e-05	90.5493	21.2285
91.3435	-3.73136e-05	91.3435	21.2285
92.1378	-3.73136e-05	92.1378	21.5184
92.9321	-3.73136e-05	92.9321	21.7248
93.7264	-3.73136e-05	93.7264	21.7248
94.5207	-3.73136e-05	94.5207	21.7907
95.315	-3.73136e-05	95.315	21.8083
96.1093	-3.73136e-05	96.1093	21.8258
96.9036	-3.73136e-05	96.9036	21.8258
97.6979	-3.73136e-05	97.6979	21.8434
98.4922	-3.73136e-05	98.4922	21.861
99.2865	-3.73136e-05	99.2865	21.861
100.081	-3.73136e-05	100.081	21.8786
100.875	-3.73136e-05	100.875	21.8961
101.669	-3.73136e-05	101.669	21.8961
102.464	-3.73136e-05	102.464	21.8829
103.258	-3.73136e-05	103.258	21.8039
104.052	-3.73136e-05	104.052	21.6897
104.847	-3.73136e-05	104.847	21.6897
105.641	-3.73136e-05	105.641	21.5755
106.435	-3.73136e-05	106.435	21.5096
107.229	-3.73136e-05	107.229	21.5096
108.024	-3.73136e-05	108.024	21.5579
108.818	-3.73136e-05	108.818	21.615
109.612	-3.73136e-05	109.612	21.6106
110.407	-3.73136e-05	110.407	21.6106
111.201	-3.73136e-05	111.201	21.5799
111.995	-3.73136e-05	111.995	21.6457
112.789	-3.73136e-05	112.789	21.6457
113.584	-3.73136e-05	113.584	21.7951
114.378	0.00228	114.378	21.94
115.172	0.00228	115.172	22.0718
115.967	0.00228	115.967	22.0718
116.761	0.00228	116.761	22.1377
117.555	0.00228	117.555	22.1509
118.349	0.00228	118.349	22.1509
119.144	0.00228	119.144	22.1684
119.938	0.00228	119.938	22.186
120.732	0.00228	120.732	22.186
121.527	0.00228	121.527	22.2036
122.321	0.00228	122.321	22.2168
123.115	0.0046	123.115	22.2343
123.91	0.0046	123.91	22.2343
124.704	0.0046	124.704	22.2519
125.498	0.0046	125.498	22.2695
126.292	0.0046	126.292	22.2695
127.087	0.0046	127.087	22.2827
127.881	0.0046	127.881	22.3002
128.675	0.00692	128.675	22.3178
129.47	0.00692	129.47	22.3178
130.264	0.00692	130.264	22.3354
131.058	0.00692	131.058	22.3529
131.852	0.00692	131.852	22.3529
132.647	0.00692	132.647	22.3705
133.441	0.00692	133.441	22.3837
134.235	0.00692	134.235	22.3837
135.03	0.00924	135.03	22.4013
135.824	0.00924	135.824	22.4188
136.618	0.00924	136.618	22.4364
137.412	0.00924	137.412	22.4364
138.207	0.01156	138.207	22.454
139.001	0.01156	139.001	22.4715
139.795	0.01156	139.795	22.4715
140.59	0.01156	140.59	22.4891
141.384	0.01156	141.384	22.5067
142.178	0.01388	142.178	22.5242
142.973	0.01388	142.973	22.5242
143.767	0.01388	143.767	22.5374
144.561	0.01388	144.561	22.5067
145.355	0.01388	145.355	22.5067
146.15	0.0162	146.15	22.4144
146.944	0.0162	146.944	22.2651
147.738	0.0162	147.738	22.2651
148.533	0.0162	148.533	22.1553
149.327	0.01852	149.327	22.1509
150.121	0.01852	150.121	22.1728
150.915	0.01852	150.915	22.1728
151.71	0.02084	151.71	22.1948
152.504	0.02084	152.504	22.2124
153.298	0.02084	153.298	22.2124
154.093	0.02084	154.093	22.2343
154.887	0.02316	154.887	22.2563
155.681	0.02316	155.681	22.2783
156.475	0.02316	156.475	22.2783
157.27	0.02548	157.27	22.3002
158.064	0.02548	158.064	22.3266
158.858	0.02548	158.858	22.3266
159.653	0.0278	159.653	22.3485
160.447	0.0278	160.447	22.3705
161.241	0.0278	161.241	22.3969
162.036	0.0278	162.036	22.3969
162.83	0.03012	162.83	22.4847
163.624	0.03012	163.624	22.6824
164.418	0.03012	164.418	22.6824
165.213	0.03244	165.213	22.9898
166.007	0.03244	166.007	23.3237
166.801	0.03244	166.801	23.3237
167.596	0.03476	167.596	23.5301
168.39	0.03476	168.39	23.6575
169.184	0.03708	169.184	23.7848
169.978	0.03708	169.978	23.7848
170.773	0.03708	170.773	23.9606
171.567	0.0394	171.567	24.2197
172.361	0.0394	172.361	24.2197
173.156	0.0394	173.156	24.4832
173.95	0.04172	173.95	24.6897
174.744	0.04404	174.744	24.8434
175.538	0.04404	175.538	24.8434
176.333	0.04404	176.333	24.9664
177.127	0.04636	177.127	25.0806
177.921	0.04636	177.921	25.0806
178.716	0.04636	178.716	25.1992
179.51	0.04868	179.51	25.3793
180.304	0.04868	180.304	25.3793
181.099	0.04868	181.099	25.7395
181.893	0.051	181.893	26.1304
182.687	0.05332	182.687	26.4203
183.481	0.05332	183.481	26.4203
184.276	0.05332	184.276	26.5872
185.07	0.05564	185.07	26.6399
185.864	0.05564	185.864	26.6399
186.659	0.05796	186.659	26.6399
187.453	0.05796	187.453	26.6443
188.247	0.06028	188.247	26.6487
189.041	0.06028	189.041	26.6487
189.836	0.0626	189.836	26.6531
190.63	0.0626	190.63	26.6575
191.424	0.0626	191.424	26.6575
192.219	0.06493	192.219	26.6619
193.013	0.06725	193.013	26.6706
193.807	0.06725	193.807	26.6706
194.601	0.06725	194.601	26.675
195.396	0.06957	195.396	26.6794
196.19	0.07189	196.19	26.6838
196.984	0.07189	196.984	26.6838
197.779	0.07189	197.779	26.6882
198.573	0.07421	198.573	26.6926
199.367	0.07421	199.367	26.6926
200.162	0.07653	200.162	26.697
200.956	0.07885	200.956	26.7014
201.75	0.07885	201.75	26.7058
202.544	0.07885	202.544	26.7058
203.339	0.08117	203.339	26.7102
204.133	0.08349	204.133	26.7146
204.927	0.08349	204.927	26.7146
205.722	0.08581	205.722	26.7146
206.516	0.08581	206.516	26.719
207.31	0.08813	207.31	26.7234
208.104	0.08813	208.104	26.7234
208.899	0.09045	208.899	26.7278
209.693	0.09277	209.693	26.7322
210.487	0.09277	210.487	26.7322
211.282	0.09509	211.282	26.7365
212.076	0.09509	212.076	26.7014
212.87	0.09509	212.87	26.7014
213.664	0.09741	213.664	26.618
214.459	0.09973	214.459	26.5257
215.253	0.10205	215.253	26.4379
216.047	0.10205	216.047	26.4379
216.842	0.10437	216.842	26.3851
217.636	0.10669	217.636	26.3764
218.43	0.10669	218.43	26.3764
219.225	0.10901	219.225	26.3808
220.019	0.10901	220.019	26.3851
220.813	0.11133	220.813	26.3895
221.607	0.11133	221.607	26.3895
222.402	0.11365	222.402	26.3895
223.196	0.11597	223.196	26.3939
223.99	0.11597	223.99	26.3939
224.785	0.11829	224.785	26.3983
225.579	0.12061	225.579	26.3983
226.373	0.12061	226.373	26.3983
227.167	0.12293	227.167	26.4027
227.962	0.12525	227.962	26.4027
228.756	0.12757	228.756	26.4071
229.55	0.12757	229.55	26.4071
230.345	0.12989	230.345	26.4071
231.139	0.13221	231.139	26.4115
231.933	0.13221	231.933	26.4115
232.727	0.13453	232.727	26.4115
233.522	0.13685	233.522	26.4115
234.316	0.13917	234.316	26.4115
235.11	0.13917	235.11	26.4115
235.905	0.14149	235.905	26.4159
236.699	0.14381	236.699	26.4159
237.493	0.14381	237.493	26.4159
238.288	0.14613	238.288	26.4159
239.082	0.14845	239.082	26.4159
239.876	0.15077	239.876	26.4159
240.67	0.15077	240.67	26.4159
241.465	0.15309	241.465	26.4159
242.259	0.15541	242.259	26.4159
243.053	0.15541	243.053	26.4159
243.848	0.16005	243.848	26.4159
244.642	0.16237	244.642	26.4159
245.436	0.16237	245.436	26.4159
246.23	0.16469	246.23	26.4159
247.025	0.16701	247.025	26.4159
247.819	0.16933	247.819	26.4291
248.613	0.16933	248.613	26.4291
249.408	0.17165	249.408	26.4774
250.202	0.17629	250.202	26.5125
250.996	0.17629	250.996	26.5125
251.79	0.17861	251.79	26.4993
252.585	0.18093	252.585	26.4466
253.379	0.18325	253.379	26.4115
254.173	0.18325	254.173	26.4115
254.968	0.18557	254.968	26.4071
255.762	0.19021	255.762	26.4071
256.556	0.19021	256.556	26.4071
257.351	0.19253	257.351	26.4071
258.145	0.19485	258.145	26.4027
258.939	0.19485	258.939	26.4027
259.733	0.19949	259.733	26.4027
260.528	0.20181	260.528	26.4027
261.322	0.20413	261.322	26.3983
262.116	0.20413	262.116	26.3983
262.911	0.20877	262.911	26.3983
263.705	0.21109	263.705	26.3983
264.499	0.21109	264.499	26.3983
265.293	0.21573	265.293	26.3939
266.088	0.21805	266.088	26.3939
266.882	0.22037	266.882	26.3895
267.676	0.22037	267.676	26.3895
268.471	0.22501	268.471	26.3895
269.265	0.22733	269.265	26.3851
270.059	0.22733	270.059	26.3851
270.853	0.23197	270.853	26.3851
271.648	0.23429	271.648	26.3808
272.442	0.23429	272.442	26.3808
273.236	0.23893	273.236	26.3808
274.031	0.24357	274.031	26.3808
274.825	0.24589	274.825	26.3764
275.619	0.24589	275.619	26.3764
276.414	0.25053	276.414	26.3764
277.208	0.25285	277.208	26.372
278.002	0.25285	278.002	26.372
278.796	0.25749	278.796	26.3676
279.591	0.26213	279.591	26.3676
280.385	0.26445	280.385	26.3632
281.179	0.26445	281.179	26.3632
281.974	0.26909	281.974	26.3632
282.768	0.27373	282.768	26.3588
283.562	0.27373	283.562	26.3588
284.356	0.27837	284.356	26.3588
285.151	0.28069	285.151	26.3544
285.945	0.28533	285.945	26.3544
286.739	0.28533	286.739	26.3544
287.534	0.28997	287.534	26.35
288.328	0.29461	288.328	26.3456
289.122	0.29461	289.122	26.3456
289.916	0.29925	289.916	26.3412
290.711	0.30157	290.711	26.3017
291.505	0.30157	291.505	26.3017
292.299	0.30621	292.299	26.2007
293.094	0.31085	293.094	26.0425
293.888	0.31549	293.888	25.8932
294.682	0.31549	294.682	25.8932
295.477	0.32013	295.477	25.8141
296.271	0.32477	296.271	25.7087
297.065	0.32477	297.065	25.7087
297.859	0.32709	297.859	25.5506
298.654	0.33173	298.654	25.4232
299.448	0.33638	299.448	25.4276
300.242	0.33638	300.242	25.4276
301.037	0.34102	301.037	25.4496
301.831	0.34566	301.831	25.41
302.625	0.34566	302.625	25.41
303.419	0.3503	303.419	25.3354
304.214	0.35494	304.214	25.3002
305.008	0.35494	305.008	25.3002
305.802	0.35958	305.802	25.2914
306.597	0.3619	306.597	25.2827
307.391	0.36886	307.391	25.2212
308.185	0.36886	308.185	25.2212
308.979	0.38278	308.979	25.0542
309.774	0.3967	309.774	24.8786
310.568	0.3967	310.568	24.8786
311.362	0.41294	311.362	24.7644
312.157	0.42454	312.157	24.716
312.951	0.43382	312.951	24.6502
313.745	0.43382	313.745	24.6502
314.54	0.43614	314.54	24.4657
315.334	0.44078	315.334	24.145
316.128	0.44078	316.128	24.145
316.922	0.44542	316.922	23.7102
317.717	0.45006	317.717	23.2753
318.511	0.45006	318.511	23.2753
319.305	0.45238	319.305	22.9415
320.1	0.45702	320.1	22.6736
320.894	0.46166	320.894	22.4671
321.688	0.46166	321.688	22.4671
322.482	0.46398	322.482	22.3046
323.277	0.46862	323.277	22.1465
324.071	0.46862	324.071	22.1465
324.865	0.47326	324.865	21.9884
325.66	0.47558	325.66	21.839
326.454	0.48022	326.454	21.7556
327.248	0.48022	327.248	21.7556
328.043	0.48486	328.043	21.7336
328.837	0.48718	328.837	21.7116
329.631	0.48718	329.631	21.7116
330.425	0.49182	330.425	21.6765
331.22	0.49414	331.22	21.5008
332.014	0.49878	332.014	21.1933
332.808	0.49878	332.808	21.1933
333.603	0.5011	333.603	20.8903
334.397	0.50574	334.397	20.5872
335.191	0.50574	335.191	20.5872
335.985	0.50806	335.985	20.4247
336.78	0.5127	336.78	20.3983
337.574	0.5127	337.574	20.3983
338.368	0.51502	338.368	20.372
339.163	0.51966	339.163	20.35
339.957	0.52198	339.957	20.3236
340.751	0.52198	340.751	20.3236
341.545	0.52662	341.545	20.3017
342.34	0.52894	342.34	20.2753
343.134	0.52894	343.134	20.2753
343.928	0.53126	343.928	20.2534
344.723	0.5359	344.723	20.2314
345.517	0.53822	345.517	20.205
346.311	0.53822	346.311	20.205
347.106	0.54054	347.106	20.1831
347.9	0.54518	347.9	20.1611
348.694	0.54518	348.694	20.1611
349.488	0.5475	349.488	20.025
350.283	0.54982	350.283	19.7922
351.077	0.54982	351.077	19.7922
351.871	0.55446	351.871	19.6077
352.666	0.55678	352.666	19.4979
353.46	0.5591	353.46	19.4539
354.254	0.5591	354.254	19.4539
355.048	0.56374	355.048	19.4276
355.843	0.56606	355.843	19.4056
356.637	0.56606	356.637	19.4056
357.431	0.56838	357.431	19.3837
358.226	0.5707	358.226	19.2607
359.02	0.57302	359.02	18.9884
359.814	0.57302	359.814	18.9884
360.608	0.57766	360.608	18.6721
361.403	0.57998	361.403	18.3515
362.197	0.57998	362.197	18.3515
362.991	0.5823	362.991	18.1187
363.786	0.58462	363.786	17.9957
364.58	0.58462	364.58	17.9957
365.374	0.58694	365.374	17.8551
366.168	0.58926	366.168	17.6443
366.963	0.59158	366.963	17.4291
367.757	0.59158	367.757	17.4291
368.551	0.59622	368.551	17.3061
369.346	0.59854	369.346	17.1699
370.14	0.59854	370.14	17.1699
370.934	0.60086	370.934	16.9591
371.729	0.60318	371.729	16.6823
372.523	0.6055	372.523	16.3968
373.317	0.6055	373.317	16.3968
374.111	0.60783	374.111	16.1816
374.906	0.61015	374.906	16.0454
375.7	0.61015	375.7	16.0454
376.494	0.61247	376.494	15.9225
377.289	0.61479	377.289	15.716
378.083	0.61711	378.083	15.5008
378.877	0.61711	378.877	15.5008
379.671	0.61943	379.671	15.3559
380.466	0.62175	380.466	15.2416
381.26	0.62175	381.26	15.2416
382.054	0.62407	382.054	15.0176
382.849	0.62639	382.849	14.7014
383.643	0.62639	383.643	14.7014
384.437	0.62871	384.437	14.3851
385.231	0.63103	385.231	14.1128
386.026	0.63335	386.026	13.9854
386.82	0.63335	386.82	13.9854
387.614	0.63567	387.614	13.9635
388.409	0.63799	388.409	13.9415
389.203	0.63799	389.203	13.9415
389.997	0.64031	389.997	13.9063
390.792	0.64263	390.792	13.7614
391.586	0.64495	391.586	13.4276
392.38	0.64495	392.38	13.4276
393.174	0.64727	393.174	12.9532
393.969	0.64959	393.969	12.3427
394.763	0.64959	394.763	12.3427
395.557	0.65191	395.557	11.7189
396.352	0.65423	396.352	11.2138
397.146	0.65423	397.146	11.2138
397.94	0.65655	397.94	10.779
398.734	0.65887	398.734	10.4144
399.529	0.66119	399.529	10.1157
400.323	0.66119	400.323	10.1157
401.117	0.66119	401.117	9.82143
401.912	0.66351	401.912	9.53153
402.706	0.66351	402.706	9.53153
403.5	0.66583	403.5	9.24163
404.295	0.66815	404.295	9.02201
405.089	0.67047	405.089	8.88146
405.883	0.67047	405.883	8.88146
406.677	0.67279	406.677	8.73651
407.472	0.67511	407.472	8.59156
408.266	0.67511	408.266	8.59156
409.06	0.67743	409.06	8.39829
409.855	0.67975	409.855	8.18746
410.649	0.67975	410.649	8.18746
411.443	0.68207	411.443	8.04251
412.237	0.68439	412.237	7.96344
413.032	0.68671	413.032	7.84485
413.826	0.68671	413.826	7.84485
414.62	0.68903	414.62	7.65158
415.415	0.69135	415.415	7.50664
416.209	0.69135	416.209	7.50664
417.003	0.69367	417.003	7.43197
417.797	0.69599	417.797	7.42318
418.592	0.69831	418.592	7.43197
419.386	0.69831	419.386	7.43197
420.18	0.70063	420.18	7.43636
420.975	0.70295	420.975	7.44514
421.769	0.70295	421.769	7.44514
422.563	0.70527	422.563	7.45393
423.358	0.70991	423.358	7.46271
424.152	0.71223	424.152	7.4715
424.946	0.71223	424.946	7.4715
425.74	0.71455	425.74	7.48467
426.535	0.71687	426.535	7.49346
427.329	0.71687	427.329	7.49346
428.123	0.71919	428.123	7.50664
428.918	0.72151	428.918	7.51542
429.712	0.72151	429.712	7.51542
430.506	0.72383	430.506	7.5286
431.3	0.72847	431.3	7.54177
432.095	0.73079	432.095	7.55495
432.889	0.73079	432.889	7.55495
433.683	0.73311	433.683	7.56813
434.478	0.73543	434.478	7.5857
435.272	0.73543	435.272	7.5857
436.066	0.73775	436.066	7.62962
436.86	0.74239	436.86	7.73943
437.655	0.74471	437.655	7.8756
438.449	0.74471	438.449	7.8756
439.243	0.74703	439.243	8.01176
440.038	0.75167	440.038	8.14353
440.832	0.75167	440.832	8.14353
441.626	0.75399	441.626	8.30166
442.421	0.75631	442.421	8.51689
443.215	0.75631	443.215	8.51689
444.009	0.76095	444.009	8.78922
444.803	0.76327	444.803	9.05276
445.598	0.76791	445.598	9.16696
446.392	0.76791	446.392	9.16696
447.186	0.77023	447.186	9.17575
447.981	0.77487	447.981	9.18453
448.775	0.77487	448.775	9.18453
449.569	0.77719	449.569	9.19771
450.363	0.78183	450.363	9.22406
451.158	0.78415	451.158	9.30752
451.952	0.78415	451.952	9.30752
452.746	0.78879	452.746	9.44368
453.541	0.79111	453.541	9.62377
454.335	0.79111	454.335	9.62377
455.129	0.79575	455.129	9.7775
455.923	0.80039	455.923	9.8961
456.718	0.80271	456.718	10.0103
457.512	0.80271	457.512	10.0103
458.306	0.80735	458.306	10.1333
459.101	0.81199	459.101	10.2958
459.895	0.81199	459.895	10.2958
460.689	0.81431	460.689	10.4495
461.484	0.81895	461.484	10.5506
462.278	0.81895	462.278	10.5506
463.072	0.82359	463.072	10.5989
463.866	0.82823	463.866	10.6121
464.661	0.83055	464.661	10.6165
465.455	0.83055	465.455	10.6165
466.249	0.83519	466.249	10.6208
467.044	0.83983	467.044	10.6252
467.838	0.83983	467.838	10.6252
468.632	0.84447	468.632	10.6296
469.426	0.84911	469.426	10.634
470.221	0.85375	470.221	10.6428
471.015	0.85375	471.015	10.6428
471.809	0.85839	471.809	10.6472
472.604	0.86303	472.604	10.6999
473.398	0.86303	473.398	10.6999
474.192	0.86767	474.192	10.8009
474.986	0.87231	474.986	10.8976
475.781	0.87231	475.781	10.8976
476.575	0.87695	476.575	10.9986
477.369	0.8816	477.369	11.0513
478.164	0.88624	478.164	11.0601
478.958	0.88624	478.958	11.0601
479.752	0.89088	479.752	11.0645
480.547	0.89552	480.547	11.0689
481.341	0.89552	481.341	11.0689
482.135	0.90248	482.135	11.0733
482.929	0.90712	482.929	11.0777
483.724	0.91176	483.724	11.0864
484.518	0.91176	484.518	11.0864
485.312	0.9164	485.312	11.0908
486.107	0.92104	486.107	11.0952
486.901	0.92104	486.901	11.0952
487.695	0.928	487.695	11.0996
488.489	0.93264	488.489	11.1084
489.284	0.93264	489.284	11.1084
490.078	0.93728	490.078	11.1128
490.872	0.94192	490.872	11.1172
491.667	0.94888	491.667	11.126
492.461	0.94888	492.461	11.126
493.255	0.95352	493.255	11.1304
494.049	0.95816	494.049	11.1392
494.844	0.95816	494.844	11.1392
495.638	0.96512	495.638	11.1435
496.432	0.96976	496.432	11.1523
497.227	0.9744	497.227	11.1611
498.021	0.9744	498.021	11.1611
498.815	0.98136	498.815	11.1655
499.61	0.986	499.61	11.1743
500.404	0.986	500.404	11.1743
501.198	0.99064	501.198	11.1831
501.992	0.9976	501.992	11.1875
502.787	1.00224	502.787	11.1962
503.581	1.00224	503.581	11.1962
504.375	1.00688	504.375	11.205
505.17	1.01384	505.17	11.2094
505.964	1.01384	505.964	11.2094
506.758	1.01848	506.758	11.2182
507.552	1.02544	507.552	11.227
508.347	1.02544	508.347	11.227
509.141	1.03472	509.141	11.2358
509.935	1.05328	509.935	11.2446
510.73	1.07416	510.73	11.249
511.524	1.07416	511.524	11.249
512.318	1.08808	512.318	11.2577
513.112	1.09736	513.112	11.2665
513.907	1.09736	513.907	11.2665
514.701	1.102	514.701	11.2753
515.495	1.10664	515.495	11.2841
516.29	1.1136	516.29	11.2885
517.084	1.1136	517.084	11.2885
517.878	1.11824	517.878	11.2973
518.673	1.12288	518.673	11.3061
519.467	1.12288	519.467	11.3061
520.261	1.12752	520.261	11.3148
521.055	1.13216	521.055	11.3236
521.85	1.13216	521.85	11.3236
522.644	1.13912	522.644	11.328
523.438	1.14376	523.438	11.3368
524.233	1.1484	524.233	11.3456
525.027	1.1484	525.027	11.3456
525.821	1.15305	525.821	11.35
526.615	1.15769	526.615	11.3588
527.41	1.15769	527.41	11.3588
528.204	1.16233	528.204	11.3675
528.998	1.16697	528.998	11.3719
529.793	1.17161	529.793	11.3807
530.587	1.17161	530.587	11.3807
531.381	1.17625	531.381	11.3895
532.175	1.18089	532.175	11.3939
532.97	1.18089	532.97	11.3939
533.764	1.18553	533.764	11.4027
534.558	1.19017	534.558	11.4071
535.353	1.19017	535.353	11.4071
536.147	1.19481	536.147	11.4159
536.941	1.19945	536.941	11.4203
537.736	1.20409	537.736	11.429
538.53	1.20409	538.53	11.429
539.324	1.20873	539.324	11.4334
540.118	1.21337	540.118	11.4422
540.913	1.21337	540.913	11.4422
541.707	1.21569	541.707	11.473
542.501	1.22033	542.501	11.5389
543.296	1.22497	543.296	11.6004
544.09	1.22497	544.09	11.6004
544.884	1.22961	544.884	11.6618
545.678	1.23193	545.678	11.7014
546.473	1.23193	546.473	11.7014
547.267	1.23657	547.267	11.7058
548.061	1.24121	548.061	11.7102
548.856	1.24353	548.856	11.7145
549.65	1.24353	549.65	11.7145
550.444	1.24817	550.444	11.7453
551.238	1.25281	551.238	11.798
552.033	1.25281	552.033	11.798
552.827	1.25513	552.827	11.8595
553.621	1.25977	553.621	11.921
554.416	1.25977	554.416	11.921
555.21	1.26441	555.21	11.9561
556.004	1.26673	556.004	11.9693
556.799	1.27137	556.799	11.9693
557.593	1.27137	557.593	11.9693
558.387	1.27369	558.387	11.9737
559.181	1.27833	559.181	11.9737
559.976	1.27833	559.976	11.9737
560.77	1.28065	560.77	11.9737
561.564	1.28529	561.564	11.9781
562.359	1.28761	562.359	11.9781
563.153	1.28761	563.153	11.9781
563.947	1.29225	563.947	11.9781
564.741	1.29457	564.741	11.9825
565.536	1.29457	565.536	11.9825
566.33	1.29689	566.33	11.9825
567.124	1.30153	567.124	11.9825
567.919	1.30153	567.919	11.9825
568.713	1.30385	568.713	11.9825
569.507	1.30849	569.507	11.9825
570.301	1.31081	570.301	11.9825
571.096	1.31081	571.096	11.9825
571.89	1.31313	571.89	11.9825
572.684	1.31777	572.684	11.9869
573.479	1.31777	573.479	11.9869
574.273	1.32009	574.273	11.9825
575.067	1.32241	575.067	11.9825
575.862	1.32705	575.862	11.9825
576.656	1.32705	576.656	11.9825
577.45	1.32937	577.45	11.9913
578.244	1.33169	578.244	12.022
579.039	1.33169	579.039	12.022
579.833	1.33633	579.833	12.0352
580.627	1.33865	580.627	12.022
581.422	1.33865	581.422	12.022
582.216	1.34097	582.216	12.0001
583.01	1.34561	583.01	12.0088
583.804	1.34793	583.804	12.0264
584.599	1.34793	584.599	12.0264
585.393	1.35025	585.393	12.0176
586.187	1.35257	586.187	11.9825
586.982	1.35257	586.982	11.9825
587.776	1.35721	587.776	11.9605
588.57	1.35953	588.57	11.9561
589.364	1.36185	589.364	11.9517
590.159	1.36185	590.159	11.9517
590.953	1.36649	590.953	11.9474
591.747	1.36881	591.747	11.9429
592.542	1.36881	592.542	11.9429
593.336	1.37113	593.336	11.9386
594.13	1.37345	594.13	11.9342
594.925	1.37809	594.925	11.921
595.719	1.37809	595.719	11.921
596.513	1.38041	596.513	11.8551
597.307	1.38273	597.307	11.7629
598.102	1.38273	598.102	11.7629
598.896	1.38737	598.896	11.7014
599.69	1.38969	599.69	11.6662
600.485	1.38969	600.485	11.6662
601.279	1.39201	601.279	11.6575
602.073	1.39665	602.073	11.6487
602.867	1.39897	602.867	11.6443
603.662	1.39897	603.662	11.6443
604.456	1.40129	604.456	11.6355
605.25	1.40593	605.25	11.6267
606.045	1.40593	606.045	11.6267
606.839	1.40825	606.839	11.6179
607.633	1.41289	607.633	11.6091
608.427	1.41521	608.427	11.6047
609.222	1.41521	609.222	11.6047
610.016	1.41753	610.016	11.596
610.81	1.42218	610.81	11.5828
611.605	1.42218	611.605	11.5828
612.399	1.4245	612.399	11.574
613.193	1.42914	613.193	11.5652
613.988	1.42914	613.988	11.5652
614.782	1.43146	614.782	11.5564
615.576	1.4361	615.576	11.5476
616.37	1.43842	616.37	11.5389
617.165	1.43842	617.165	11.5389
617.959	1.44306	617.959	11.5257
618.753	1.44538	618.753	11.4686
619.548	1.44538	619.548	11.4686
620.342	1.45002	620.342	11.3675
621.136	1.45234	621.136	11.2885
621.93	1.45698	621.93	11.2358
622.725	1.45698	622.725	11.2358
623.519	1.46162	623.519	11.2182
624.313	1.46394	624.313	11.205
625.108	1.46394	625.108	11.205
625.902	1.46858	625.902	11.1919
626.696	1.47322	626.696	11.1787
627.49	1.47322	627.49	11.1787
628.285	1.47554	628.285	11.1655
629.079	1.48018	629.079	11.1523
629.873	1.48482	629.873	11.1392
630.668	1.48482	630.668	11.1392
631.462	1.48714	631.462	11.1304
632.256	1.49178	632.256	11.1172
633.051	1.49178	633.051	11.1172
633.845	1.49642	633.845	11.0996
634.639	1.50106	634.639	11.0864
635.433	1.5057	635.433	11.0733
636.228	1.5057	636.228	11.0733
637.022	1.51034	637.022	11.0601
637.816	1.51498	637.816	11.0469
638.611	1.51498	638.611	11.0469
639.405	1.5173	639.405	11.0337
640.199	1.52194	640.199	11.0162
640.993	1.52658	640.993	11.003
641.788	1.52658	641.788	11.003
642.582	1.53122	642.582	10.9722
643.376	1.53586	643.376	10.9107
644.171	1.53586	644.171	10.9107
644.965	1.5405	644.965	10.8097
645.759	1.54514	645.759	10.7043
646.553	1.54514	646.553	10.7043
647.348	1.54978	647.348	10.6516
648.142	1.55674	648.142	10.634
648.936	1.56138	648.936	10.6208
649.731	1.56138	649.731	10.6208
650.525	1.56602	650.525	10.6033
651.319	1.57066	651.319	10.5857
652.114	1.57066	652.114	10.5857
652.908	1.5753	652.908	10.5681
653.702	1.57994	653.702	10.5506
654.496	1.58458	654.496	10.5066
655.291	1.58458	655.291	10.5066
656.085	1.59154	656.085	10.3573
656.879	1.59618	656.879	10.1289
657.674	1.59618	657.674	10.1289
658.468	1.60082	658.468	9.90049
659.262	1.60546	659.262	9.68087
660.056	1.60546	660.056	9.68087
660.851	1.61242	660.851	9.53592
661.645	1.61706	661.645	9.44807
662.439	1.6217	662.439	9.35583
663.234	1.6217	663.234	9.35583
664.028	1.62634	664.028	9.28995
664.822	1.6333	664.822	9.39097
665.616	1.6333	665.616	9.39097
666.411	1.63794	666.411	9.61938
667.205	1.64258	667.205	9.80825
667.999	1.64954	667.999	9.96198
668.794	1.64954	668.794	9.96198
669.588	1.65418	669.588	10.0542
670.382	1.65882	670.382	10.1069
671.177	1.65882	671.177	10.1069
671.971	1.66578	671.971	10.1596
672.765	1.67042	672.765	10.2124
673.559	1.68666	673.559	10.2299
674.354	1.68666	674.354	10.2299
675.148	1.70755	675.148	10.2124
675.942	1.72379	675.942	10.1948
676.737	1.72379	676.737	10.1948
677.531	1.73539	677.531	10.1728
678.325	1.74235	678.325	10.1553
679.119	1.74235	679.119	10.1553
679.914	1.74699	679.914	10.1377
680.708	1.75163	680.708	10.1157
681.502	1.75859	681.502	10.0982
682.297	1.75859	682.297	10.0982
683.091	1.76323	683.091	10.0762
683.885	1.76787	683.885	10.0586
684.679	1.76787	684.679	10.0586
685.474	1.77251	685.474	10.0367
686.268	1.77947	686.268	10.0147
687.062	1.78411	687.062	9.96638
687.857	1.78411	687.857	9.96638
688.651	1.78875	688.651	9.87853
689.445	1.79339	689.445	9.78629
690.24	1.79339	690.24	9.78629
691.034	1.80035	691.034	9.68966
691.828	1.80499	691.828	9.61938
692.622	1.80499	692.622	9.61938
693.417	1.80963	693.417	9.56228
694.211	1.81427	694.211	9.47882
695.005	1.81891	695.005	9.35583
695.8	1.81891	695.8	9.35583
696.594	1.82355	696.594	9.24602
697.388	1.82819	697.388	9.2021
698.182	1.82819	698.182	9.2021
698.977	1.83283	698.977	9.18014
699.771	1.83747	699.771	9.15818
700.565	1.84211	700.565	9.11425
701.36	1.84211	701.36	9.11425
702.154	1.84675	702.154	9.0308
702.948	1.85139	702.948	8.93416
703.742	1.85139	703.742	8.93416
704.537	1.85603	704.537	8.83753
705.331	1.86067	705.331	8.7409
706.125	1.86067	706.125	8.7409
706.92	1.86531	706.92	8.64427
707.714	1.86995	707.714	8.54763
708.508	1.87459	708.508	8.451
709.303	1.87459	709.303	8.451
710.097	1.87923	710.097	8.37194
710.891	1.88387	710.891	8.33241
711.685	1.88387	711.685	8.33241
712.48	1.88619	712.48	8.31044
713.274	1.89083	713.274	8.28848
714.068	1.89547	714.068	8.26652
714.863	1.89547	714.863	8.26652
715.657	1.90011	715.657	8.24456
716.451	1.90243	716.451	8.22699
717.245	1.90243	717.245	8.22699
718.04	1.90707	718.04	8.20503
718.834	1.91171	718.834	8.19624
719.628	1.91403	719.628	8.2226
720.423	1.91403	720.423	8.2226
721.217	1.91867	721.217	8.2797
722.011	1.92099	722.011	8.33241
722.806	1.92099	722.806	8.33241
723.6	1.92563	723.6	8.37633
724.394	1.92795	724.394	8.38511
725.188	1.92795	725.188	8.38511
725.983	1.93259	725.983	8.36315
726.777	1.93491	726.777	8.34558
727.571	1.93955	727.571	8.31923
728.366	1.93955	728.366	8.31923
729.16	1.94187	729.16	8.25774
729.954	1.94419	729.954	8.16549
730.748	1.94419	730.748	8.16549
731.543	1.94883	731.543	8.07325
732.337	1.95115	732.337	7.98541
733.131	1.95347	733.131	7.9327
733.926	1.95347	733.926	7.9327
734.72	1.95811	734.72	7.91513
735.514	1.96043	735.514	7.89756
736.308	1.96043	736.308	7.89756
737.103	1.96275	737.103	7.88438
737.897	1.96508	737.897	7.86681
738.691	1.96508	738.691	7.86681
739.486	1.9674	739.486	7.84924
740.28	1.96972	740.28	7.83167
741.074	1.97436	741.074	7.8185
741.869	1.97436	741.869	7.8185
742.663	1.97668	742.663	7.80093
743.457	1.979	743.457	7.78775
744.251	1.979	744.251	7.78775
745.046	1.98132	745.046	7.77457
745.84	1.98364	745.84	7.757
746.634	1.98596	746.634	7.68233
747.429	1.98596	747.429	7.68233
748.223	1.98596	748.223	7.55934
749.017	1.98828	749.017	7.4671
749.811	1.98828	749.811	7.4671
750.606	1.9906	750.606	7.41
751.4	1.99292	751.4	7.38804
752.194	1.99292	752.194	7.38804
752.989	1.99524	752.989	7.37926
753.783	1.99756	753.783	7.36608
754.577	1.99756	754.577	7.3529
755.371	1.99756	755.371	7.3529
756.166	1.99988	756.166	7.31776
756.96	2.0022	756.96	7.26505
757.754	2.0022	757.754	7.26505
758.549	2.00452	758.549	7.24309
759.343	2.00452	759.343	7.26066
760.137	2.00684	760.137	7.2387
760.932	2.00684	760.932	7.2387
761.726	2.00916	761.726	7.13328
762.52	2.00916	762.52	7.03665
763.314	2.00916	763.314	7.03665
764.109	2.01148	764.109	6.97516
764.903	2.0138	764.903	6.92684
765.697	2.0138	765.697	6.85656
766.492	2.0138	766.492	6.85656
767.286	2.01612	767.286	6.76871
768.08	2.01612	768.08	6.68087
768.874	2.01612	768.874	6.68087
769.669	2.01844	769.669	6.59302
770.463	2.01844	770.463	6.50956
771.257	2.01844	771.257	6.50956
772.052	2.02076	772.052	6.42171
772.846	2.02308	772.846	6.33387
773.64	2.02308	773.64	6.26798
774.434	2.02308	774.434	6.26798
775.229	2.0254	775.229	6.23723
776.023	2.0254	776.023	6.22845
776.817	2.0254	776.817	6.22845
777.612	2.0254	777.612	6.21966
778.406	2.02772	778.406	6.19331
779.2	2.02772	779.2	6.1406
779.995	2.02772	779.995	6.1406
780.789	2.03004	780.789	6.10985
781.583	2.03004	781.583	6.11864
782.377	2.03004	782.377	6.11864
783.172	2.03236	783.172	6.1406
783.966	2.03236	783.966	6.11425
784.76	2.03236	784.76	6.11425
785.555	2.03468	785.555	6.07911
786.349	2.03468	786.349	6.08789
787.143	2.037	787.143	6.10985
787.937	2.037	787.937	6.10985
788.732	2.037	788.732	6.07472
789.526	2.03932	789.526	5.98247
790.32	2.03932	790.32	5.98247
791.115	2.03932	791.115	5.89023
791.909	2.04164	791.909	5.81556
792.703	2.04164	792.703	5.82874
793.497	2.04164	793.497	5.82874
794.292	2.04396	794.292	5.9122
795.086	2.04396	795.086	5.99126
795.88	2.04396	795.88	5.99126
796.675	2.04628	796.675	6.06593
797.469	2.04628	797.469	6.09668
798.263	2.04628	798.263	6.09668
799.058	2.0486	799.058	6.09228
799.852	2.0486	799.852	6.08789
800.646	2.05092	800.646	6.08789
801.44	2.05092	801.44	6.08789
802.235	2.05092	802.235	6.13621
803.029	2.05324	803.029	6.22406
803.823	2.05324	803.823	6.22406
804.618	2.05556	804.618	6.3163
805.412	2.05556	805.412	6.40414
806.206	2.05788	806.206	6.44807
807	2.05788	807	6.44807
807.795	2.0602	807.795	6.44807
808.589	2.0602	808.589	6.44807
809.383	2.0602	809.383	6.44807
810.178	2.06252	810.178	6.44807
810.972	2.06484	810.972	6.44807
811.766	2.06484	811.766	6.44807
812.56	2.06484	812.56	6.44807
813.355	2.06716	813.355	6.44807
814.149	2.06948	814.149	6.44807
814.943	2.06948	814.943	6.44807
815.738	2.06948	815.738	6.44807
816.532	2.0718	816.532	6.45246
817.326	2.0718	817.326	6.45246
818.121	2.07412	818.121	6.45246
818.915	2.07644	818.915	6.45246
819.709	2.07876	819.709	6.54031
820.503	2.07876	820.503	6.54031
821.298	2.08108	821.298	6.69404
822.092	2.0834	822.092	6.81703
822.886	2.0834	822.886	6.81703
823.681	2.0834	823.681	6.88731
824.475	2.08572	824.475	6.90488
825.269	2.08804	825.269	6.91366
826.063	2.08804	826.063	6.91366
826.858	2.09036	826.858	6.91805
827.652	2.09268	827.652	6.92684
828.446	2.09268	828.446	6.92684
829.241	2.09732	829.241	6.93123
830.035	2.09964	830.035	6.94002
830.829	2.09964	830.829	6.94002
831.623	2.10196	831.623	6.9488
832.418	2.10428	832.418	6.95319
833.212	2.1066	833.212	6.96198
834.006	2.1066	834.006	6.96198
834.801	2.10892	834.801	6.97076
835.595	2.11124	835.595	6.97955
836.389	2.11124	836.389	6.97955
837.184	2.11356	837.184	6.98833
837.978	2.1182	837.978	7.063
838.772	2.12052	838.772	7.22991
839.566	2.12052	839.566	7.22991
840.361	2.12284	840.361	7.39243
841.155	2.12748	841.155	7.49346
841.949	2.12748	841.949	7.49346
842.744	2.1298	842.744	7.53299
843.538	2.13212	843.538	7.55056
844.332	2.13212	844.332	7.55056
845.126	2.13676	845.126	7.56374
845.921	2.13908	845.921	7.58131
846.715	2.14372	846.715	7.64719
847.509	2.14372	847.509	7.64719
848.304	2.14604	848.304	7.8185
849.098	2.14836	849.098	7.99858
849.892	2.14836	849.892	7.99858
850.686	2.153	850.686	8.12157
851.481	2.15532	851.481	8.17867
852.275	2.15996	852.275	8.2226
853.069	2.15996	853.069	8.2226
853.864	2.1646	853.864	8.33241
854.658	2.16692	854.658	8.50371
855.452	2.16692	855.452	8.50371
856.247	2.17156	856.247	8.70576
857.041	2.1762	857.041	8.81557
857.835	2.17852	857.835	8.84192
858.629	2.17852	858.629	8.84192
859.424	2.18316	859.424	8.86389
860.218	2.1878	860.218	8.89024
861.012	2.1878	861.012	8.89024
861.807	2.19012	861.807	8.91659
862.601	2.19476	862.601	8.94295
863.395	2.19476	863.395	8.94295
864.189	2.1994	864.189	8.9693
864.984	2.20404	864.984	8.99566
865.778	2.20868	865.778	9.02201
866.572	2.20868	866.572	9.02201
867.367	2.211	867.367	9.04837
868.161	2.21564	868.161	9.07911
868.955	2.21564	868.955	9.07911
869.749	2.22028	869.749	9.11864
870.544	2.22492	870.544	9.28556
871.338	2.22956	871.338	9.51396
872.132	2.22956	872.132	9.51396
872.927	2.2342	872.927	9.68087
873.721	2.23885	873.721	9.7775
874.515	2.23885	874.515	9.7775
875.31	2.24349	875.31	9.82143
876.104	2.24813	876.104	9.85217
876.898	2.24813	876.898	9.85217
877.692	2.25277	877.692	9.88731
878.487	2.25741	878.487	9.92245
879.281	2.26205	879.281	10.0938
880.075	2.26205	880.075	10.0938
880.87	2.26669	880.87	10.4627
881.664	2.27133	881.664	10.9063
882.458	2.27133	882.458	10.9063
883.252	2.27597	883.252	11.4203
884.047	2.28293	884.047	12.3383
884.841	2.28757	884.841	13.5286
885.635	2.28757	885.635	13.5286
886.43	2.29221	886.43	14.5564
887.224	2.29685	887.224	15.3822
888.018	2.29685	888.018	15.3822
888.812	2.30149	888.812	15.9049
889.607	2.30613	889.607	16.2343
890.401	2.30613	890.401	16.2343
891.195	2.31309	891.195	16.5374
891.99	2.31773	891.99	16.8405
892.784	2.32237	892.784	17.0425
893.578	2.32237	893.578	17.0425
894.373	2.32701	894.373	17.1084
895.167	2.33397	895.167	17.1348
895.961	2.33397	895.961	17.1348
896.755	2.33861	896.755	17.1611
897.55	2.34325	897.55	17.2358
898.344	2.35021	898.344	17.3719
899.138	2.35021	899.138	17.3719
899.933	2.35485	899.933	17.5345
900.727	2.35949	900.727	17.6926
901.521	2.35949	901.521	17.6926
902.315	2.36645	902.315	17.8068
903.11	2.37109	903.11	17.8595
903.904	2.37573	903.904	17.8815
904.698	2.37573	904.698	17.8815
905.493	2.38269	905.493	17.9034
906.287	2.38733	906.287	17.9254
907.081	2.38733	907.081	17.9254
907.875	2.39197	907.875	17.9474
908.67	2.39893	908.67	17.9693
909.464	2.39893	909.464	17.9693
910.258	2.40357	910.258	17.9913
911.053	2.41053	911.053	18.0132
911.847	2.41517	911.847	18.0352
912.641	2.41517	912.641	18.0352
913.436	2.41981	913.436	18.0572
914.23	2.42677	914.23	18.0791
915.024	2.42677	915.024	18.0791
915.818	2.43605	915.818	18.1011
916.613	2.45461	916.613	18.145
917.407	2.47317	917.407	18.2504
918.201	2.47317	918.201	18.2504
918.996	2.48709	918.996	18.4217
919.79	2.49637	919.79	18.6106
920.584	2.49637	920.584	18.6106
921.378	2.50101	921.378	18.7072
922.173	2.50798	922.173	18.7248
922.967	2.50798	922.967	18.7248
923.761	2.51262	923.761	18.7424
924.556	2.51726	924.556	18.7599
925.35	2.5219	925.35	18.7775
926.144	2.5219	926.144	18.7775
926.938	2.52886	926.938	18.7951
927.733	2.5335	927.733	18.817
928.527	2.5335	928.527	18.817
929.321	2.53814	929.321	18.8346
930.116	2.54278	930.116	18.8522
930.91	2.54974	930.91	18.8698
931.704	2.54974	931.704	18.8698
932.499	2.55438	932.499	18.8917
933.293	2.55902	933.293	18.9181
934.087	2.55902	934.087	18.9181
934.881	2.56366	934.881	19.0015
935.676	2.5683	935.676	19.1289
936.47	2.57294	936.47	19.2607
937.264	2.57294	937.264	19.2607
938.059	2.57758	938.059	19.3837
938.853	2.58222	938.853	19.4539
939.647	2.58222	939.647	19.4539
940.441	2.58686	940.441	19.4715
941.236	2.59382	941.236	19.4847
942.03	2.59382	942.03	19.4847
942.824	2.59846	942.824	19.5023
943.619	2.6031	943.619	19.4671
944.413	2.60774	944.413	19.3793
945.207	2.60774	945.207	19.3793
946.001	2.61238	946.001	19.2914
946.796	2.61702	946.796	19.208
947.59	2.61702	947.59	19.208
948.384	2.62166	948.384	19.2124
949.179	2.62398	949.179	19.2827
949.973	2.62862	949.973	19.309
950.767	2.62862	950.767	19.309
951.562	2.63326	951.562	19.2827
952.356	2.6379	952.356	19.2607
953.15	2.6379	953.15	19.2607
953.944	2.64254	953.944	19.3178
954.739	2.64718	954.739	19.4276
955.533	2.64718	955.533	19.4276
956.327	2.65182	956.327	19.5857
957.122	2.65646	957.122	19.7087
957.916	2.6611	957.916	19.7482
958.71	2.6611	958.71	19.7482
959.504	2.66574	959.504	19.7658
960.299	2.67038	960.299	19.7834
961.093	2.67038	961.093	19.7834
961.887	2.67502	961.887	19.8712
962.682	2.67966	962.682	20.0469
963.476	2.68198	963.476	20.2446
964.27	2.68198	964.27	20.2446
965.064	2.68662	965.064	20.4422
965.859	2.69126	965.859	20.5784
966.653	2.69126	966.653	20.5784
967.447	2.6959	967.447	20.6179
968.242	2.70054	968.242	20.6311
969.036	2.70054	969.036	20.6311
969.83	2.70518	969.83	20.6443
970.625	2.70982	970.625	20.6575
971.419	2.71446	971.419	20.6706
972.213	2.71446	972.213	20.6706
973.007	2.71678	973.007	20.6838
973.802	2.72142	973.802	20.697
974.596	2.72142	974.596	20.697
975.39	2.72606	975.39	20.7102
976.185	2.7307	976.185	20.7233
976.979	2.73534	976.979	20.7365
977.773	2.73534	977.773	20.7365
978.567	2.73998	978.567	20.7497
979.362	2.74462	979.362	20.7629
980.156	2.74462	980.156	20.7629
980.95	2.74926	980.95	20.7804
981.745	2.7539	981.745	20.7936
982.539	2.75854	982.539	20.8068
983.333	2.75854	983.333	20.8068
984.127	2.76318	984.127	20.82
984.922	2.76782	984.922	20.8376
985.716	2.76782	985.716	20.8376
986.51	2.77246	986.51	20.8507
987.305	2.7771	987.305	20.8639
988.099	2.7771	988.099	20.8639
988.893	2.77943	988.893	20.8815
989.688	2.78407	989.688	20.8947
990.482	2.78871	990.482	20.9078
991.276	2.78871	991.276	20.9078
992.07	2.79567	992.07	20.9254
992.865	2.80031	992.865	20.9386
993.659	2.80031	993.659	20.9386
994.453	2.80495	994.453	20.9562
995.248	2.80959	995.248	20.9693
996.042	2.81423	996.042	20.9825
996.836	2.81423	996.836	20.9825
997.63	2.81887	997.63	21.0045
998.425	2.82351	998.425	21.0572
999.219	2.82351	999.219	21.0572
1000.01	2.82815	1000.01	21.1362
1000.81	2.83279	1000.81	21.2153
1001.6	2.83279	1001.6	21.2153
1002.4	2.83743	1002.4	21.29
1003.19	2.84207	1003.19	21.3295
1003.98	2.84671	1003.98	21.3427
1004.78	2.84671	1004.78	21.3427
1005.57	2.85367	1005.57	21.3559
1006.37	2.85831	1006.37	21.369
1007.16	2.85831	1007.16	21.369
1007.96	2.86295	1007.96	21.3778
1008.75	2.86759	1008.75	21.391
1009.54	2.87223	1009.54	21.4042
1010.34	2.87223	1010.34	21.4042
1011.13	2.87919	1011.13	21.4173
1011.93	2.88383	1011.93	21.4305
1012.72	2.88383	1012.72	21.4305
1013.52	2.88847	1013.52	21.4437
1014.31	2.89311	1014.31	21.4525
1015.1	2.89311	1015.1	21.4525
1015.9	2.90007	1015.9	21.4657
1016.69	2.90471	1016.69	21.4788
1017.49	2.90935	1017.49	21.492
1018.28	2.90935	1018.28	21.492
1019.08	2.91631	1019.08	21.5008
1019.87	2.92095	1019.87	21.514
1020.66	2.92095	1020.66	21.514
1021.46	2.92559	1021.46	21.5228
1022.25	2.93255	1022.25	21.5359
1023.05	2.93719	1023.05	21.5491
1023.84	2.93719	1023.84	21.5491
1024.64	2.94183	1024.64	21.5579
1025.43	2.94879	1025.43	21.5667
1026.22	2.94879	1026.22	21.5667
1027.02	2.95343	1027.02	21.5799
1027.81	2.95807	1027.81	21.5887
1028.61	2.96503	1028.61	21.6018
1029.4	2.96503	1029.4	21.6018
1030.2	2.96967	1030.2	21.6106
1030.99	2.97663	1030.99	21.6194
1031.79	2.97663	1031.79	21.6194
1032.58	2.98127	1032.58	21.6282
1033.37	2.98823	1033.37	21.637
1034.17	2.98823	1034.17	21.637
1034.96	2.99287	1034.96	21.6457
1035.76	2.99983	1035.76	21.6545
1036.55	3.00447	1036.55	21.6633
1037.35	3.00447	1037.35	21.6633
1038.14	3.01143	1038.14	21.6721
1038.93	3.01607	1038.93	21.6809
1039.73	3.01607	1039.73	21.6809
1040.52	3.02303	1040.52	21.6897
1041.32	3.02767	1041.32	21.6941
1042.11	3.03463	1042.11	21.7029
1042.91	3.03463	1042.91	21.7029
1043.7	3.04159	1043.7	21.7204
1044.49	3.05784	1044.49	21.7687
1045.29	3.05784	1045.29	21.7687
1046.08	3.07408	1046.08	21.8302
1046.88	3.09032	1046.88	21.8917
1047.67	3.09032	1047.67	21.8917
1048.47	3.10656	1048.47	21.94
1049.26	3.11352	1049.26	21.962
1050.05	3.12048	1050.05	21.9708
1050.85	3.12048	1050.85	21.9708
1051.64	3.12512	1051.64	21.9752
1052.44	3.13208	1052.44	21.9796
1053.23	3.13208	1053.23	21.9796
1054.03	3.13904	1054.03	21.984
1054.82	3.14368	1054.82	21.9884
1055.61	3.14832	1055.61	21.9928
1056.41	3.14832	1056.41	21.9928
1057.2	3.15528	1057.2	21.9972
1058	3.15992	1058	22.0147
1058.79	3.15992	1058.79	22.0147
1059.59	3.16688	1059.59	22.0586
1060.38	3.17152	1060.38	22.1289
1061.17	3.17152	1061.17	22.1289
1061.97	3.17848	1061.97	22.2255
1062.76	3.18312	1062.76	22.2739
1063.56	3.19008	1063.56	22.2783
1064.35	3.19008	1064.35	22.2783
1065.15	3.19472	1065.15	22.2827
1065.94	3.20168	1065.94	22.287
1066.73	3.20168	1066.73	22.287
1067.53	3.20632	1067.53	22.2958
1068.32	3.21096	1068.32	22.3002
1069.12	3.21792	1069.12	22.3046
1069.91	3.21792	1069.91	22.3046
1070.71	3.22256	1070.71	22.309
1071.5	3.22952	1071.5	22.3134
1072.29	3.22952	1072.29	22.3134
1073.09	3.23416	1073.09	22.3178
1073.88	3.2388	1073.88	22.3222
1074.68	3.24576	1074.68	22.3266
1075.47	3.24576	1075.47	22.3266
1076.27	3.2504	1076.27	22.331
1077.06	3.25504	1077.06	22.3354
1077.85	3.25504	1077.85	22.3354
1078.65	3.262	1078.65	22.3397
1079.44	3.26664	1079.44	22.3441
1080.24	3.26664	1080.24	22.3441
1081.03	3.27128	1081.03	22.3837
1081.83	3.27824	1081.83	22.4276
1082.62	3.28288	1082.62	22.432
1083.41	3.28288	1083.41	22.432
1084.21	3.28752	1084.21	22.4013
1085	3.29448	1085	22.4013
1085.8	3.29448	1085.8	22.4013
1086.59	3.29912	1086.59	22.4452
1087.39	3.30376	1087.39	22.454
1088.18	3.3084	1088.18	22.4232
1088.97	3.3084	1088.97	22.4232
1089.77	3.31536	1089.77	22.3837
1090.56	3.32	1090.56	22.3837
1091.36	3.32	1091.36	22.3837
1092.15	3.32465	1092.15	22.3837
1092.95	3.32929	1092.95	22.3881
1093.74	3.32929	1093.74	22.3881
1094.53	3.33393	1094.53	22.3925
1095.33	3.34089	1095.33	22.3969
1096.12	3.34553	1096.12	22.4013
1096.92	3.34553	1096.92	22.4013
1097.71	3.35017	1097.71	22.4013
1098.51	3.35481	1098.51	22.4056
1099.3	3.35481	1099.3	22.4056
1100.09	3.35945	1100.09	22.41
1100.89	3.36409	1100.89	22.4144
1101.68	3.37105	1101.68	22.4144
1102.48	3.37105	1102.48	22.4144
1103.27	3.37569	1103.27	22.3837
1104.07	3.38033	1104.07	22.3046
1104.86	3.38033	1104.86	22.3046
1105.65	3.38497	1105.65	22.1992
1106.45	3.38961	1106.45	22.0938
1107.24	3.38961	1107.24	22.0938
1108.04	3.39425	1108.04	22.0147
1108.83	3.39889	1108.83	21.9928
1109.63	3.40353	1109.63	21.9884
1110.42	3.40353	1110.42	21.9884
1111.21	3.41049	1111.21	21.984
1112.01	3.41513	1112.01	21.9796
1112.8	3.41513	1112.8	21.9796
1113.6	3.41977	1113.6	21.9532
1114.39	3.42441	1114.39	21.861
1115.19	3.42905	1115.19	21.716
1115.98	3.42905	1115.98	21.716
1116.77	3.43369	1116.77	21.5799
1117.57	3.43833	1117.57	21.5711
1118.36	3.43833	1118.36	21.5711
1119.16	3.44297	1119.16	21.5974
1119.95	3.44761	1119.95	21.5667
1120.75	3.45457	1120.75	21.4964
1121.54	3.45457	1121.54	21.4964
1122.33	3.45921	1122.33	21.4525
1123.13	3.46385	1123.13	21.4437
1123.92	3.46385	1123.92	21.4437
1124.72	3.46849	1124.72	21.4393
1125.51	3.47313	1125.51	21.4305
1126.31	3.47313	1126.31	21.4305
1127.1	3.47777	1127.1	21.3998
1127.89	3.48241	1127.89	21.3075
1128.69	3.48705	1128.69	21.1538
1129.48	3.48705	1129.48	21.1538
1130.28	3.49401	1130.28	20.943
1131.07	3.49865	1131.07	20.7541
1131.87	3.49865	1131.87	20.7541
1132.66	3.50329	1132.66	20.6048
1133.45	3.50793	1133.45	20.4554
1134.25	3.51257	1134.25	20.3149
1135.04	3.51257	1135.04	20.3149
1135.84	3.51721	1135.84	20.2446
1136.63	3.52417	1136.63	20.227
1137.43	3.52417	1137.43	20.227
1138.22	3.52881	1138.22	20.2094
1139.01	3.53345	1139.01	20.1875
1139.81	3.53345	1139.81	20.1875
1140.6	3.53809	1140.6	20.0952
1141.4	3.54505	1141.4	19.9371
1142.19	3.54969	1142.19	19.779
1142.99	3.54969	1142.99	19.779
1143.78	3.55433	1143.78	19.6209
1144.57	3.55897	1144.57	19.5945
1145.37	3.55897	1145.37	19.5945
1146.16	3.56593	1146.16	19.6472
1146.96	3.57057	1146.96	19.6297
1147.75	3.57753	1147.75	19.5374
1148.55	3.57753	1148.55	19.5374
1149.34	3.58217	1149.34	19.5154
1150.13	3.58681	1150.13	19.5638
1150.93	3.58681	1150.93	19.5638
1151.72	3.59378	1151.72	19.5506
1152.52	3.59842	1152.52	19.4627
1153.31	3.60538	1153.31	19.3749
1154.11	3.60538	1154.11	19.3749
1154.9	3.61002	1154.9	19.3441
1155.69	3.61466	1155.69	19.3222
1156.49	3.61466	1156.49	19.3222
1157.28	3.62162	1157.28	19.3002
1158.08	3.62626	1158.08	19.2782
1158.87	3.62626	1158.87	19.2782
1159.67	3.63322	1159.67	19.2563
1160.46	3.63786	1160.46	19.2343
1161.25	3.64482	1161.25	19.208
1162.05	3.64482	1162.05	19.208
1162.84	3.65178	1162.84	19.0762
1163.64	3.65642	1163.64	18.7819
1164.43	3.65642	1164.43	18.7819
1165.23	3.66338	1165.23	18.4481
1166.02	3.66802	1166.02	18.1143
1166.81	3.67498	1166.81	17.8815
1167.61	3.67498	1167.61	17.8815
1168.4	3.68194	1168.4	17.8068
1169.2	3.68658	1169.2	17.7761
1169.99	3.68658	1169.99	17.7761
1170.79	3.69354	1170.79	17.7453
1171.58	3.7005	1171.58	17.5037
1172.37	3.7005	1172.37	17.5037
1173.17	3.70978	1173.17	16.7175
1173.96	3.72602	1173.96	15.3383
1174.76	3.74922	1174.76	13.5067
1175.55	3.74922	1175.55	13.5067
1176.35	3.77242	1176.35	11.6882
1177.14	3.78402	1177.14	10.6911
1177.93	3.78402	1177.93	10.6911
1178.73	3.79098	1178.73	10.164
1179.52	3.79794	1179.52	9.70723
1180.32	3.8049	1180.32	9.32948
1181.11	3.8049	1181.11	9.32948
1181.91	3.81186	1181.91	8.92099
1182.7	3.81882	1182.7	8.36755
1183.49	3.81882	1183.49	8.36755
1184.29	3.82578	1184.29	7.66037
1185.08	3.83274	1185.08	6.80385
1185.88	3.83274	1185.88	6.80385
1186.67	3.8397	1186.67	5.89902
1187.47	3.84666	1187.47	5.07325
1188.26	3.85362	1188.26	4.31776
1189.05	3.85362	1189.05	4.31776
1189.85	3.86058	1189.85	3.62815
1190.64	3.86755	1190.64	2.92537
1191.44	3.86755	1191.44	2.92537
1192.23	3.87451	1192.23	2.26212
1193.03	3.88147	1193.03	1.67354
1193.82	3.88611	1193.82	1.18598
1194.61	3.88611	1194.61	1.18598
1195.41	3.89307	1195.41	0.83898
1196.2	3.90003	1196.2	0.63254
1197	3.90003	1197	0.63254
1197.79	3.90699	1197.79	0.50077
1198.59	3.91395	1198.59	0.44366
1199.38	3.92091	1199.38	0.43927
1200.17	3.92091	1200.17	0.43927
1200.97	3.92787	1200.97	0.43927
1201.76	3.93483	1201.76	0.44366
1202.56	3.93483	1202.56	0.44366
1203.35	3.94179	1203.35	0.44366
1204.15	3.94875	1204.15	0.44806
1204.94	3.94875	1204.94	0.44806
1205.73	3.95571	1205.73	0.45245
1206.53	3.96267	1206.53	0.46123
1207.32	3.96963	1207.32	0.46123
1208.12	3.96963	1208.12	0.46123
1208.91	3.97659	1208.91	0.39096
1209.71	3.98355	1209.71	0.25918
1210.5	3.98355	1210.5	0.25918
1211.29	3.99051	1211.29	0.12741
1212.09	3.99747	1212.09	3.30147e-05
1212.88	4.00443	1212.88	3.30147e-05
1213.68	4.00443	1213.68	3.30147e-05
1214.47	4.01139	1214.47	0.08349
1215.27	4.01835	1215.27	0.10106
1216.06	4.01835	1216.06	0.10106
1216.85	4.02531	1216.85	0.04835
1217.65	4.03227	1217.65	0.05713
1218.44	4.03227	1218.44	0.05713
1219.24	4.03923	1219.24	0.14059
1220.03	4.04619	1220.03	0.16255
1220.83	4.05315	1220.83	0.12302
1221.62	4.05315	1221.62	0.12302
1222.42	4.06011	1222.42	0.18891
1223.21	4.06707	1223.21	0.44366
1224	4.06707	1224	0.44366
1224.8	4.07403	1224.8	0.72478
1225.59	4.07867	1225.59	1.0015
1226.39	4.08563	1226.39	1.22551
1227.18	4.08563	1227.18	1.22551
1227.98	4.09259	1227.98	1.37924
1228.77	4.09955	1228.77	1.5198
1229.56	4.09955	1229.56	1.5198
1230.36	4.10651	1230.36	1.66036
1231.15	4.11347	1231.15	1.83605
1231.95	4.11347	1231.95	1.83605
1232.74	4.12043	1232.74	2.0381
1233.54	4.12739	1233.54	2.19184
1234.33	4.13203	1234.33	2.27969
1235.12	4.13203	1235.12	2.27969
1235.92	4.139	1235.92	2.31043
1236.71	4.14596	1236.71	2.35875
1237.51	4.14596	1237.51	2.35875
1238.3	4.15292	1238.3	2.45977
1239.1	4.15988	1239.1	2.62229
1239.89	4.16684	1239.89	2.77163
1240.68	4.16684	1240.68	2.77163
1241.48	4.17148	1241.48	2.82434
1242.27	4.17844	1242.27	2.82874
1243.07	4.17844	1243.07	2.82874
1243.86	4.1854	1243.86	2.83313
1244.66	4.19236	1244.66	2.84191
1245.45	4.197	1245.45	2.87266
1246.24	4.197	1246.24	2.87266
1247.04	4.20396	1247.04	2.95611
1247.83	4.21092	1247.83	3.09667
1248.63	4.21092	1248.63	3.09667
1249.42	4.21788	1249.42	3.24162
1250.22	4.22252	1250.22	3.29872
1251.01	4.22252	1251.01	3.29872
1251.8	4.22948	1251.8	3.30311
1252.6	4.23644	1252.6	3.30311
1253.39	4.24108	1253.39	3.30751
1254.19	4.24108	1254.19	3.30751
1254.98	4.24804	1254.98	3.30751
1255.78	4.255	1255.78	3.3119
1256.57	4.255	1256.57	3.3119
1257.36	4.25964	1257.36	3.3119
1258.16	4.2666	1258.16	3.32947
1258.95	4.27356	1258.95	3.39975
1259.75	4.27356	1259.75	3.39975
1260.54	4.2782	1260.54	3.49638
1261.34	4.28516	1261.34	3.59301
1262.13	4.28516	1262.13	3.59301
1262.92	4.2898	1262.92	3.67647
1263.72	4.29676	1263.72	3.71161
1264.51	4.29676	1264.51	3.71161
1265.31	4.3014	1265.31	3.70721
1266.1	4.30836	1266.1	3.70721
1266.9	4.313	1266.9	3.70721
1267.69	4.313	1267.69	3.70721
1268.48	4.31996	1268.48	3.70721
1269.28	4.33388	1269.28	3.70721
1270.07	4.33388	1270.07	3.70721
1270.87	4.35244	1270.87	3.70721
1271.66	4.37564	1271.66	3.70721
1272.46	4.38724	1272.46	3.70721
1273.25	4.38724	1273.25	3.70721
1274.04	4.38492	1274.04	3.71161
1274.84	4.39188	1274.84	3.71161
1275.63	4.39188	1275.63	3.71161
1276.43	4.40348	1276.43	3.71161
1277.22	4.41277	1277.22	3.71161
1278.02	4.41277	1278.02	3.71161
1278.81	4.41741	1278.81	3.716
1279.6	4.42205	1279.6	3.716
1280.4	4.42669	1280.4	3.716
1281.19	4.42669	1281.19	3.716
1281.99	4.43133	1281.99	3.68525
1282.78	4.43597	1282.78	3.65011
1283.58	4.43597	1283.58	3.65011
1284.37	4.44061	1284.37	3.65011
1285.16	4.44525	1285.16	3.68525
1285.96	4.44989	1285.96	3.69404
1286.75	4.44989	1286.75	3.69404
1287.55	4.45453	1287.55	3.66329
1288.34	4.45685	1288.34	3.6589
1289.14	4.45685	1289.14	3.6589
1289.93	4.46149	1289.93	3.69404
1290.72	4.46613	1290.72	3.72918
1291.52	4.46845	1291.52	3.73796
1292.31	4.46845	1292.31	3.73796
1293.11	4.47309	1293.11	3.74235
1293.9	4.47773	1293.9	3.74235
1294.7	4.47773	1294.7	3.74235
1295.49	4.48005	1295.49	3.75114
1296.28	4.48469	1296.28	3.77749
1297.08	4.48469	1297.08	3.77749
1297.87	4.48701	1297.87	3.83459
1298.67	4.49165	1298.67	3.92683
1299.46	4.49397	1299.46	4.0059
1300.26	4.49397	1300.26	4.0059
1301.05	4.49629	1301.05	4.02347
1301.84	4.50093	1301.84	4.02347
1302.64	4.50093	1302.64	4.02347
1303.43	4.50325	1303.43	4.02786
1304.23	4.50557	1304.23	4.02786
1305.02	4.51021	1305.02	4.02786
1305.82	4.51021	1305.82	4.02786
1306.61	4.51253	1306.61	4.03225
1307.4	4.51485	1307.4	4.03225
1308.2	4.51485	1308.2	4.03225
1308.99	4.51717	1308.99	4.03225
1309.79	4.51949	1309.79	4.03664
1310.58	4.51949	1310.58	4.03664
1311.38	4.52181	1311.38	4.03664
1312.17	4.52413	1312.17	4.03664
1312.96	4.52645	1312.96	4.04104
1313.76	4.52645	1313.76	4.04104
1314.55	4.52877	1314.55	4.05861
1315.35	4.53109	1315.35	4.10253
1316.14	4.53109	1316.14	4.10253
1316.94	4.53341	1316.94	4.1772
1317.73	4.53573	1317.73	4.25626
1318.52	4.53805	1318.52	4.2914
1319.32	4.53805	1319.32	4.2914
1320.11	4.53805	1320.11	4.2914
1320.91	4.54037	1320.91	4.2914
1321.7	4.54037	1321.7	4.2914
1322.5	4.54269	1322.5	4.2958
1323.29	4.54269	1323.29	4.2958
1324.08	4.54269	1324.08	4.2958
1324.88	4.54501	1324.88	4.2958
1325.67	4.54733	1325.67	4.2958
1326.47	4.54733	1326.47	4.2958
1327.26	4.54733	1327.26	4.2958
1328.06	4.54965	1328.06	4.30019
1328.85	4.54965	1328.85	4.30019
1329.64	4.54965	1329.64	4.30019
1330.44	4.55197	1330.44	4.30019
1331.23	4.55197	1331.23	4.30019
1332.03	4.55197	1332.03	4.30458
1332.82	4.55197	1332.82	4.30458
1333.62	4.55429	1333.62	4.30458
1334.41	4.55429	1334.41	4.30458
1335.2	4.55429	1335.2	4.30458
1336	4.55429	1336	4.30458
1336.79	4.55661	1336.79	4.30458
1337.59	4.55661	1337.59	4.30458
1338.38	4.55661	1338.38	4.30458
1339.18	4.55661	1339.18	4.30458
1339.97	4.55661	1339.97	4.30897
1340.76	4.55661	1340.76	4.30897
1341.56	4.55661	1341.56	4.30897
1342.35	4.55661	1342.35	4.30897
1343.15	4.55661	1343.15	4.30897
1343.94	4.55661	1343.94	4.30897
1344.74	4.55661	1344.74	4.30897
1345.53	4.55661	1345.53	4.30897
1346.32	4.55661	1346.32	4.30897
1347.12	4.55661	1347.12	4.30897

## Sheet: figure S6
0.10 bar									0.15 bar									0.20 bar
Time (s)	Mixing efficiency (%)						mean	SD	Time (s)	Mixing efficiency (%)						mean	SD	Time (s)	Mixing efficiency (%)						mean	SD
0	0	0	0	0	0	0	0	0	0	0	0	0	0	0	0	0	0	0	0	0	0	0	0	0	0	0
2	22	20	23	25	27	22	23.1667	2.48328	2	65	61	72	73	64	67	67	4.69042	2	96	99	99	96	97	99	97.6667	1.50555
4	36	46	47	44	43	36	42	4.85798	4	99	98	99	98	99	99	98.6667	0.516398	4	98	99	99	97	99	98	98.3333	0.816497
6	74	76	79	81	75	77	77	2.60768	6	99	100	100	100	100	99	99.6667	0.516398	6	100	100	99	97	98	99	98.8333	1.16905
8	99	98	98	97	98	99	98.1667	0.752773	8	99	98	98	99	100	100	99	0.894427	8	96	99	98	99	100	100	98.6667	1.50555
10	99	100	100	99	100	98	99.3333	0.816497	10	100	99	99	100	100	100	99.6667	0.516398	10	99	98	99	100	100	100	99.3333	0.816497

## Sheet: figure S7
	chamber 1	chamber 2	chamber 3	chamber4
Time (s)	Temperature (℃）
0	94.2381	95.7674	94.8313	93.7435
0.067	94.2226	95.7598	94.8159	93.7126
0.2	94.2458	95.7827	94.8621	93.6971
0.334	94.2303	95.7598	94.8236	93.6739
0.467	94.2843	95.6832	94.7621	93.6119
0.534	94.2458	95.6756	94.7313	93.5732
0.667	94.2303	95.7445	94.7621	93.6274
0.8	94.1223	95.6909	94.7236	93.5577
0.867	94.0837	95.6296	94.6543	93.5655
1	94.0605	95.6143	94.5927	93.4493
1.134	93.9909	95.5683	94.5079	93.4105
1.2	93.8905	95.5223	94.4077	93.3252
1.334	93.8209	95.484	94.3923	93.2942
1.467	93.8595	95.4687	94.3769	93.2554
1.6	93.8518	95.4073	94.4077	93.1856
1.667	93.8054	95.4073	94.3306	93.1546
1.8	93.7358	95.392	94.2998	93.1313
1.934	93.7203	95.2923	94.2689	93.0692
2	93.7203	95.2692	94.1917	93.007
2.134	93.6274	95.2539	94.2072	93.0226
2.267	93.581	95.2002	94.1609	92.8983
2.4	93.5268	95.2309	94.1686	92.8438
2.467	93.5655	95.2155	94.1454	92.7972
2.6	93.5887	95.2155	94.1609	92.7505
2.734	93.5113	95.1771	94.1686	92.7816
2.8	93.426	95.1464	94.1145	92.7894
2.934	93.4105	95.108	94.0991	92.7738
3.067	93.4183	95.108	94.0296	92.7583
3.267	93.3097	95.0619	93.9523	92.6883
3.334	93.3252	95.0542	93.9369	92.6727
3.467	93.2554	95.0389	93.9059	92.6104
3.6	93.2399	94.9697	93.8286	92.626
3.734	93.1701	94.962	93.7822	92.5637
3.8	93.2089	94.9543	93.8286	92.4936
3.934	93.1623	94.9543	93.8363	92.4703
4	93.1313	94.9005	93.7822	92.478
4.134	93.0536	94.9082	93.7745	92.4079
4.267	93.0614	94.9159	93.7899	92.4235
4.4	93.0226	94.8928	93.8441	92.4157
4.534	93.0303	94.9005	93.8363	92.4157
4.6	93.0148	94.8928	93.8518	92.3923
4.734	93.0536	94.962	93.9137	92.4391
4.8	93.0459	94.962	93.96	92.4936
5	93.0536	94.9928	94.0219	92.4391
5.067	92.9993	95.0158	94.0373	92.4703
5.2	93.0303	95.0312	94.0373	92.5404
5.267	93.0459	95.0005	94.0759	92.5092
5.4	93.1002	95.0773	94.1454	92.5014
5.534	93.108	95.0773	94.1454	92.5715
5.667	93.0769	95.0619	94.0837	92.5482
5.734	93.1002	95.0312	94.0914	92.5248
5.867	93.0692	94.9928	94.0759	92.5092
5.934	93.0536	94.9928	93.9909	92.4703
6.067	92.9837	94.9159	93.96	92.4391
6.2	92.9293	94.8467	93.8827	92.3768
6.334	92.8438	94.7621	93.7977	92.3378
6.4	92.8205	94.739	93.7667	92.2676
6.534	92.7661	94.7467	93.6971	92.2442
6.667	92.7272	94.7159	93.6971	92.174
6.867	92.7349	94.6466	93.6506	92.0725
6.934	92.7349	94.6543	93.6506	92.0881
7.134	92.7038	94.6697	93.6816	92.1193
7.2	92.7116	94.6312	93.6661	92.0491
7.334	92.7194	94.7159	93.7048	92.0725
7.4	92.7505	94.7774	93.7513	92.1037
7.534	92.7894	94.739	93.7435	92.0881
7.667	92.7583	94.7544	93.7977	92.1037
7.8	92.7894	94.7928	93.7899	92.1037
7.867	92.8671	94.7851	93.8518	92.1193
8	92.8827	94.8005	93.8673	92.1193
8.067	92.8205	94.8236	93.8905	92.1506
8.2	92.8283	94.8313	93.9214	92.1428
8.334	92.8205	94.8467	93.9291	92.1506
8.4	92.8594	94.8544	93.8827	92.1584
8.534	92.8594	94.839	93.8673	92.1662
8.667	92.8516	94.839	93.8131	92.1428
8.8	92.8127	94.8313	93.8209	92.1037
8.867	92.8361	94.839	93.8905	92.135
9	92.7972	94.8621	93.8827	92.1115
9.067	92.805	94.8621	93.8673	92.1662
9.2	92.7894	94.8774	93.8827	92.1428
9.267	92.8205	94.839	93.8673	92.1584
9.467	92.8361	94.8005	93.8518	92.1584
9.534	92.7816	94.8313	93.8905	92.1584
9.667	92.7427	94.8544	93.8982	92.1506
9.8	92.7661	94.9082	93.8595	92.1428
9.867	92.8127	94.8928	93.8054	92.0959
10	92.805	94.8928	93.8209	92.0725
10.134	92.7738	94.8621	93.7667	92.0569
10.267	92.696	94.8313	93.7977	92.0803
10.334	92.7272	94.839	93.7899	92.0803
10.467	92.696	94.8082	93.7435	92.1037
10.6	92.7116	94.8467	93.728	92.0725
10.667	92.7194	94.8082	93.7435	92.0257
10.8	92.696	94.7621	93.7048	92.0257
10.934	92.6026	94.7928	93.728	91.9866
11	92.6182	94.7467	93.7513	91.9319
11.134	92.5949	94.6928	93.7435	91.9476
11.267	92.5637	94.6543	93.5965	91.8538
11.334	92.5482	94.6081	93.5422	91.8772
11.467	92.5014	94.6081	93.5422	91.8616
11.6	92.5014	94.6158	93.5035	91.7991
11.667	92.4936	94.5619	93.426	91.7756
11.8	92.4936	94.5079	93.333	91.7052
11.934	92.4703	94.454	93.2244	91.6426
12	92.3768	94.4	93.1623	91.533
12.134	92.2676	94.2689	93.0303	91.4077
12.267	92.1193	94.2149	92.8671	91.3215
12.4	91.9476	94.0682	92.6182	91.1725
12.467	91.7287	93.875	92.5482	91.0076
12.6	91.6504	93.4105	92.4157	90.8741
12.734	91.3607	92.9915	92.1662	90.528
12.867	91.2195	92.7894	91.9007	90.3941
12.934	90.9369	92.5949	91.6035	90.1733
13.067	90.6539	92.4936	91.3372	89.9286
13.134	90.3468	92.3768	91.1018	89.6836
13.267	90.0786	92.1896	90.8191	89.351
13.334	89.7389	91.9241	90.4571	89.0497
13.467	89.2004	91.6817	90.0865	88.7557
13.6	87.9269	91.3058	89.557	88.3099
13.734	86.9739	90.9998	89.1687	87.9269
13.8	86.6524	90.6382	88.7319	87.5911
13.934	86.3786	90.2443	88.3577	87.2467
14.067	86.1206	89.9128	87.887	86.8132
14.2	85.8461	89.4224	87.2707	86.3948
14.267	85.6358	89.0814	86.9337	86.0238
14.4	85.1172	88.4613	86.29	85.3362
14.6	84.5482	87.839	85.5549	84.6134
14.734	84.2794	87.407	85.0929	84.2875
14.867	83.6258	86.7971	84.4912	83.6749
15.067	82.8877	85.9511	83.7404	82.9041
15.134	82.468	85.5792	83.3146	82.5586
15.267	81.9977	85.0442	82.6738	81.8985
15.4	81.6421	84.5808	82.1711	81.6338
15.534	81.0366	84.0917	81.6338	81.1529
15.6	80.6707	83.5522	81.2525	80.679
15.734	80.2038	83.0438	80.7123	80.2622
15.867	79.7524	82.5915	80.1621	79.7356
15.934	79.3333	82.2041	79.7021	79.3585
16.067	78.6859	81.5261	79.0729	78.7196
16.2	78.1374	81.0699	78.5763	78.2726
16.334	77.799	80.5208	78.2135	77.9175
16.467	77.2561	79.9866	77.5023	77.2476
16.534	76.7797	79.5597	77.0776	76.8478
16.667	76.3958	79.2158	76.6774	76.4641
16.734	76.0452	78.7617	76.2591	76.0367
16.867	75.4365	78.2135	75.6339	75.4622
16.934	75.015	77.8244	75.2732	75.1441
17.067	74.4888	77.3071	74.696	74.627
17.2	74.0735	76.72	74.2467	74.1169
17.334	73.6833	76.336	73.8655	73.7961
17.467	73.0221	75.6339	73.1789	73.0656
17.534	72.5156	75.2388	72.804	72.7079
17.667	72.0865	74.8944	72.3056	72.2968
17.8	71.5771	74.2554	71.6211	71.709
17.867	71.1807	73.7441	71.2953	71.3746
18	70.6242	73.3443	70.9071	70.8453
18.134	70.2432	72.8738	70.3053	70.4116
18.2	69.6833	72.4019	69.9502	69.9857
18.334	69.4874	72.0339	69.5319	69.6833
18.467	68.9427	71.4891	68.9248	69.1394
18.534	68.6383	71.0837	68.5038	68.6204
18.667	68.0277	70.5711	68.1716	68.2435
18.734	67.7035	70.1988	67.6494	67.8207
18.867	67.044	69.621	67.1797	67.3425
19	66.636	69.0679	66.6724	66.9081
19.134	66.2998	68.7458	66.2634	66.5452
19.2	65.9537	68.1986	65.8534	66.0722
19.334	65.3965	67.8477	65.2775	65.5337
19.467	64.9199	67.3967	65.0759	65.0576
19.534	64.4142	66.8991	64.5615	64.7362
19.667	64.1654	66.4817	64.1469	64.2945
19.8	63.6664	66.0631	63.7312	63.9253
19.867	63.2029	65.6982	63.2122	63.4812
20	62.9241	65.2592	62.859	63.0636
20.134	62.4023	64.7087	62.3743	62.6076
20.267	62.0566	64.3958	62.066	62.2436
20.334	61.6726	64.0084	61.7288	61.86
20.467	61.2593	63.4904	61.4097	61.4003
20.667	60.7317	62.9706	60.7222	60.7034
20.8	60.4199	62.6914	60.4293	60.4955
20.934	60.0979	62.4023	60.1737	60.1264
21	59.8797	62.2436	60.06	59.9367
21.134	59.6422	61.8975	59.8323	59.6802
21.267	59.4233	61.635	59.5661	59.4233
21.334	59.1564	61.4849	59.3662	59.1564
21.467	58.9655	61.2405	59.2709	58.9655
21.6	58.7839	61.024	59.0324	58.7456
21.667	58.6882	60.826	58.8604	58.4967
21.8	58.4871	60.6467	58.7265	58.2761
21.934	58.3145	60.5239	58.5829	58.0936
22	58.2281	60.4009	58.5159	58.0359
22.134	58.0456	60.259	58.3433	57.8917
22.267	58.0071	60.1548	58.2665	57.7087
22.334	57.8724	60.0221	58.2185	57.593
22.467	57.6894	59.8513	58.0936	57.429
22.6	57.5737	59.7278	57.959	57.2841
22.667	57.4	59.6802	57.9109	57.1294
22.867	57.2745	59.4995	57.7954	56.9939
22.934	57.2551	59.3852	57.7376	56.8098
23.067	57.1971	59.29	57.6798	56.7419
23.134	57.1197	59.2232	57.5834	56.674
23.267	57.0617	59.1851	57.5545	56.6061
23.4	56.9455	59.0992	57.458	56.5186
23.467	56.9164	59.0228	57.4194	56.3923
23.6	56.8292	58.9751	57.3324	56.3826
23.734	56.7516	58.9751	57.2841	56.2463
23.8	56.8292	58.8604	57.2551	56.2269
23.934	56.7419	58.7743	57.1971	56.1295
24.067	56.6837	58.7265	57.1584	56.0613
24.2	56.6643	58.6021	57.1391	55.9833
24.267	56.6546	58.6116	57.081	55.954
24.4	56.7322	58.5159	57.1004	55.8565
24.534	56.6352	58.4967	57.0326	55.8272
24.6	56.5866	58.4584	57.0036	55.7784
24.734	56.5575	58.4104	56.9939	55.71
24.867	56.5284	58.42	57.052	55.6904
24.934	56.5478	58.4008	56.9939	55.7002
25.067	56.5089	58.4104	56.9939	55.6025
25.2	56.4895	58.3241	56.9842	55.5829
25.267	56.4895	58.3241	56.9745	55.5829
25.4	56.4409	58.2857	56.9745	55.5829
25.534	56.402	58.2569	56.9842	55.5438
25.6	56.402	58.2281	56.9261	55.5144
25.734	56.3923	58.1993	56.897	55.4459
25.867	56.4312	58.1801	56.8486	55.4557
25.934	56.402	58.2089	56.8583	55.4949
26.067	56.3826	58.1609	56.897	55.4557
26.2	56.3145	58.1705	56.9067	55.4361
26.334	56.3145	58.1032	56.8486	55.4068
26.4	56.3923	58.1417	56.897	55.3774
26.534	56.402	58.2185	56.9842	55.4263
26.667	56.4701	58.2761	57.0714	55.397
26.734	56.4992	58.2761	57.1004	55.5438
26.867	56.5963	58.4008	57.2358	55.5927
27	56.6061	58.4967	57.2938	55.6904
27.067	56.8486	58.5733	57.3807	55.7588
27.2	56.9164	58.5733	57.4483	55.8077
27.267	56.8873	58.6021	57.5545	55.8955
27.467	56.9552	58.7361	57.6316	55.9248
27.534	57.0326	58.7839	57.7183	55.954
27.667	57.081	58.8222	57.7761	55.9833
27.8	57.1004	58.803	57.8435	56.1003
27.867	57.1874	58.8126	57.882	56.1879
28	57.2938	58.956	57.9686	56.2074
28.134	57.3904	59.0133	57.959	56.2366
28.2	57.3421	59.0133	58.0263	56.2853
28.334	57.3711	59.0706	58.0263	56.2463
28.4	57.4483	59.061	58.0648	56.2755
28.534	57.4676	59.1183	58.1321	56.3534
28.667	57.4966	59.1087	58.0936	56.3826
28.8	57.5159	59.1946	58.1993	56.4117
28.867	57.5062	59.1851	58.1993	56.4603
29	57.5545	59.1564	58.1993	56.4409
29.134	57.593	59.1374	58.2185	56.4798
29.2	57.6412	59.2137	58.2281	56.5284
29.334	57.7183	59.2709	58.3241	56.5284
29.467	57.6412	59.2232	58.3049	56.6158
29.534	57.6605	59.2709	58.3145	56.6255
29.667	57.6412	59.2232	58.2473	56.5672
29.8	57.6798	59.2709	58.2761	56.5769
29.867	57.6412	59.2518	58.2857	56.6061
30.067	57.6991	59.2614	58.3049	56.6158
30.2	57.6894	59.2518	58.2857	56.5963
30.334	57.728	59.2041	58.2953	56.6255
30.467	57.7569	59.2232	58.2761	56.6449
30.534	57.7183	59.2614	58.2761	56.6449
30.667	57.6991	59.2137	58.2665	56.6449
30.8	57.728	59.1851	58.2281	56.5866
30.934	57.7569	59.2041	58.2089	56.6352
31.134	57.7761	59.2041	58.2761	56.6449
31.2	57.7473	59.2232	58.2377	56.674
31.334	57.728	59.2232	58.1897	56.6352
31.467	57.7569	59.2137	58.1897	56.7031
31.534	57.7087	59.1851	58.2281	56.6643
31.734	57.6894	59.1564	58.2857	56.7128
31.8	57.7183	59.1564	58.2761	56.6934
31.934	57.7858	59.166	58.2377	56.674
32	57.7183	59.1469	58.2089	56.7031
32.134	57.7183	59.1469	58.2185	56.7225
32.267	57.728	59.0992	58.2377	56.6934
32.334	57.7473	59.0801	58.2377	56.6837
32.467	57.6316	59.0896	58.1897	56.674
32.6	57.6123	59.0801	58.1513	56.6449
32.734	57.6123	59.061	58.1705	56.6449
32.8	57.6798	59.0706	58.2569	56.674
32.934	57.805	59.1946	58.3529	56.7322
33.067	57.8339	59.309	58.535	56.8195
33.267	58.1225	59.5471	58.7935	57.081
33.334	58.2569	59.6137	58.8986	57.1778
33.467	58.3721	59.6517	58.9177	57.2068
33.6	58.4296	59.7658	58.9751	57.3034
33.667	58.4679	59.7848	59.1278	57.3421
33.867	58.5063	59.8987	59.1851	57.3614
33.934	58.5254	59.9082	59.2232	57.4
34.067	58.6691	60.0031	59.3186	57.6123
34.2	58.7648	60.1074	59.3757	57.6123
34.267	58.7839	60.1643	59.4138	57.6027
34.4	58.7648	60.1548	59.4138	57.6123
34.467	58.803	60.1548	59.4329	57.6894
34.6	58.8413	60.1453	59.4233	57.7183
34.667	58.9177	60.2211	59.4709	57.7665
34.8	58.9942	60.2495	59.4805	57.805
34.867	59.0037	60.3442	59.5851	57.8917
35	59.0896	60.4199	59.6612	57.9398
35.067	59.0706	60.4199	59.6042	58.0263
35.2	59.0992	60.4199	59.6232	58.0167
35.267	59.0992	60.4199	59.5947	58.0936
35.4	59.0896	60.4199	59.5851	58.0456
35.534	59.1087	60.5144	59.6137	58.1417
35.6	59.0992	60.4293	59.6232	58.1128
35.734	59.0706	60.4009	59.6612	58.0936
35.867	59.1087	60.3915	59.6137	58.084
36	59.1374	60.4293	59.6422	58.1321
36.067	59.1183	60.4293	59.6137	58.0552
36.2	59.1183	60.382	59.6232	58.0744
36.267	59.1087	60.4199	59.6327	58.1321
36.4	59.0992	60.4199	59.5661	58.1993
36.534	59.1278	60.4388	59.5947	58.2185
36.667	59.166	60.3631	59.5661	58.1801
36.734	59.1564	60.3915	59.5851	58.1705
36.867	59.1755	60.3915	59.5185	58.1609
36.934	59.1374	60.3536	59.6042	58.1417
37.067	59.1183	60.4199	59.6992	58.1801
37.2	59.166	60.3347	59.5376	58.1705
37.334	59.2232	60.3536	59.5185	58.1801
37.4	59.0896	60.3536	59.5185	58.1897
37.534	58.9846	60.3158	59.4995	58.1513
37.667	59.0419	60.2874	59.5471	58.084
37.734	59.0133	60.259	59.4519	58.0744
37.867	58.9942	60.2306	59.4233	58.0744
37.934	59.0037	60.2306	59.4424	58.0744
38.134	58.9177	60.2116	59.4233	58.0648
38.334	58.9177	60.1074	59.3281	57.9686
38.4	58.9655	60.1169	59.3948	58.0071
38.534	58.9751	60.1643	59.4614	58.0167
38.667	59.0324	60.1832	59.5471	58.0936
38.734	59.0801	60.259	59.5566	58.1032
38.867	59.1183	60.3158	59.5566	58.1609
39	59.2423	60.4577	59.7088	58.2857
39.067	59.2518	60.4955	59.8038	58.2953
39.2	59.4424	60.5711	59.8513	58.4008
39.334	59.4709	60.675	59.9082	58.5159
39.467	59.4709	60.7788	60.0126	58.5446
39.6	59.5471	60.8072	60.1453	58.5925
39.667	59.6042	60.826	60.1358	58.6308
39.8	59.5947	60.8166	60.1264	58.6978
39.867	59.6612	60.8826	60.1737	58.6978
40	59.7373	60.9674	60.2779	58.7648
40.134	59.7753	61.0334	60.3442	58.8509
40.2	59.8323	61.0711	60.382	58.9082
40.334	59.8133	61.1181	60.3442	58.9464
40.467	59.8323	61.0711	60.4009	58.9177
40.6	59.8513	61.1276	60.4482	58.9464
40.667	59.8892	61.1652	60.4861	58.9846
40.8	59.8702	61.1558	60.5239	59.0133
40.934	59.9177	61.1464	60.5239	59.0801
41	59.9177	61.1558	60.5144	59.0419
41.134	59.8607	61.2029	60.505	58.9942
41.267	59.8987	61.184	60.5239	59.0324
41.334	59.9462	61.2499	60.505	59.0324
41.467	59.9841	61.2311	60.5239	59.0037
41.6	59.9462	61.1934	60.4577	59.0037
41.667	59.9082	61.2029	60.5144	59.0133
41.8	59.8513	61.1652	60.4388	58.9942
41.934	59.9082	61.137	60.4199	59.0324
42	59.8702	61.1746	60.4388	59.0037
42.134	59.8323	61.1464	60.4104	59.0228
42.2	59.8987	61.1464	60.382	58.9942
42.334	59.8323	61.1087	60.3915	58.9846
42.4	59.8133	61.0805	60.3347	58.9369
42.6	59.7943	60.9957	60.3442	58.9464
42.734	59.7088	60.958	60.3158	58.9751
42.8	59.7278	60.9957	60.3063	58.9846
42.934	59.6707	60.9674	60.2495	58.956
43	59.7658	60.9769	60.2495	58.9273
43.134	59.7468	60.9109	60.24	58.9655
43.267	59.7563	60.9109	60.1643	58.8891
43.4	59.6897	60.8826	60.1643	58.87
43.467	59.6517	60.8355	60.0979	58.803
43.6	59.5851	60.8543	60.0695	58.7743
43.734	59.509	60.8166	60.0126	58.7265
43.867	59.4805	60.7505	59.9652	58.7743
44.067	59.5185	60.7034	59.9462	58.6978
44.134	59.4614	60.6467	59.9082	58.6691
44.267	59.3567	60.5995	59.8133	58.6021
44.467	59.3376	60.5711	59.7943	58.5159
44.6	59.2518	60.505	59.6802	58.5063
44.734	59.2232	60.4293	59.6422	58.535
44.8	59.2328	60.4482	59.6612	58.4775
44.934	59.2232	60.4293	59.6517	58.4775
45.067	59.2423	60.5333	59.6992	58.4967
45.2	59.2423	60.5617	59.7658	58.5254
45.267	59.4043	60.59	59.8228	58.6787
45.4	59.4805	60.7034	59.9746	58.7552
45.534	59.5185	60.7883	60.041	58.7456
45.6	59.5661	60.8166	60.1643	58.8413
45.734	59.6327	60.9015	60.2306	58.8604
45.867	59.6992	60.9486	60.3158	58.9942
46	59.7848	61.024	60.3536	58.9846
46.067	59.8228	61.0522	60.3536	59.0228
46.2	59.7848	61.0993	60.3726	59.0801
46.334	59.8702	61.0993	60.4009	59.1183
46.4	59.9462	61.1464	60.4482	59.1087
46.534	60.0221	61.0993	60.4388	59.1374
46.667	60.0031	61.1464	60.4861	59.2041
46.734	59.9936	61.2123	60.4482	59.2137
46.867	60.0315	61.1934	60.4293	59.2423
47	60.0031	61.3157	60.5333	59.2518
47.067	60.0031	61.2405	60.505	59.2709
47.2	59.9652	61.2311	60.5428	59.2518
47.267	60.0031	61.2499	60.5239	59.2041
47.4	59.9177	61.184	60.4861	59.2518
47.534	59.9556	61.184	60.4861	59.2518
47.667	59.9746	61.184	60.5333	59.2995
47.8	59.9841	61.2029	60.5522	59.2709
47.867	60.0221	61.1746	60.5144	59.2804
48	60.0221	61.2123	60.5333	59.2518
48.134	60.0315	61.2029	60.5144	59.1946
48.2	59.9367	61.1746	60.4199	59.2328
48.334	59.9652	61.1652	60.4293	59.166
48.467	59.9082	61.1558	60.4199	59.1851
48.534	59.9272	61.0617	60.382	59.1374
48.667	59.7468	61.0051	60.2684	59.0515
48.734	59.7848	61.0051	60.2116	59.0515
48.867	59.6992	60.9109	60.1737	58.9655
49	59.6422	60.8826	60.1548	58.9846
49.134	59.5661	60.8449	60.0695	58.9273
49.2	59.49	60.8072	60.0126	58.8604
49.334	59.509	60.7788	60.0505	58.8604
49.467	59.4043	60.76	60.0031	58.8317
49.534	59.3757	60.6939	59.9841	58.7839
49.667	59.3948	60.6373	59.8702	58.7839
49.8	59.3948	60.6561	59.8797	58.803
49.867	59.3281	60.6089	59.8133	58.7456
50	59.2709	60.59	59.7658	58.6787
50.134	59.2423	60.5239	59.8038	58.6212
50.2	59.1755	60.505	59.7373	58.6116
50.334	59.1564	60.4104	59.6612	58.6212
50.467	59.0706	60.3442	59.6327	58.5446
50.6	59.0324	60.3536	59.6137	58.5446
50.667	59.0037	60.3726	59.6517	58.535
50.8	59.0992	60.3536	59.7088	58.5254
50.934	59.1183	60.4104	59.6612	58.5638
51	59.1755	60.4861	59.6897	58.5638
51.134	59.2423	60.5144	59.8228	58.6116
51.2	59.3757	60.5239	59.8892	58.6691
51.334	59.3662	60.5995	59.8797	58.7265
51.467	59.4519	60.675	60.0221	58.7935
51.6	59.4614	60.6845	60.0979	58.7743
51.667	59.5281	60.7883	60.1074	58.8509
51.8	59.6042	60.7883	60.1264	58.9177
51.934	59.6517	60.892	60.1643	58.9655
52.067	59.6612	60.8543	60.1737	58.9751
52.134	59.6327	60.9015	60.2306	59.0133
52.267	59.6802	60.9392	60.2495	59.0324
52.334	59.7182	60.958	60.2874	58.9942
52.467	59.7468	60.9674	60.3347	59.0133
52.6	59.7658	60.9863	60.2779	59.0515
52.667	59.7848	60.9674	60.2874	59.0801
52.8	59.7943	60.9486	60.3347	59.166
52.934	59.7373	60.9297	60.259	59.1087
53.067	59.6897	60.9109	60.2495	59.061
53.134	59.6802	60.892	60.2211	59.0515
53.267	59.6897	60.9392	60.2116	59.0515
53.334	59.6897	60.9203	60.1264	59.0037
53.467	59.6612	60.9203	60.1737	59.0037
53.6	59.6232	60.8072	60.1169	58.9942
53.734	59.5756	60.7977	60.0884	58.9751
53.8	59.6042	60.7694	60.1358	58.9273
53.934	59.6137	60.826	60.1358	58.9082
54.067	59.6517	60.8449	60.1643	58.9369
54.134	59.6707	60.826	60.2022	58.9846
54.267	59.7088	60.8543	60.2495	58.9751
54.4	59.6517	60.892	60.2779	58.9846
54.534	59.7088	60.9863	60.2779	58.9751
54.6	59.6612	60.9486	60.2779	58.9751
54.734	59.5851	60.9392	60.2779	59.0228
54.867	59.5661	60.8732	60.2684	59.0133
54.934	59.6232	60.8826	60.2022	58.956
55.067	59.5947	60.8355	60.1737	58.9751
55.134	59.6137	60.8355	60.1927	58.9655
55.267	59.5566	60.8449	60.1548	58.9942
55.4	59.5376	60.7694	60.1264	58.9273
55.534	59.4138	60.7505	60.0789	58.9177
55.6	59.4329	60.6656	59.9367	58.8891
55.734	59.3757	60.5995	59.9272	58.8795
55.867	59.3186	60.5522	59.8702	58.7743
55.934	59.29	60.505	59.7943	58.7361
56.067	59.29	60.4671	59.7943	58.7361
56.2	59.2423	60.4577	59.7088	58.7169
56.267	59.2328	60.4388	59.6517	58.6212
56.4	59.1087	60.3347	59.5851	58.5446
56.534	59.0896	60.3063	59.4995	58.5159
56.6	59.0801	60.2874	59.5661	58.4967
56.734	58.956	60.1927	59.4995	58.4488
56.867	58.9177	60.2306	59.4043	58.4104
56.934	58.8795	60.1548	59.3471	58.4392
57.067	58.7839	60.1074	59.3376	58.3433
57.2	58.7552	60.0789	59.29	58.2665
57.334	58.7743	60.0315	59.2232	58.3145
57.4	58.7935	59.9746	59.2137	58.3049
57.534	58.7074	59.9082	59.1946	58.2569
57.6	58.6787	59.8702	59.0515	58.1993
57.734	58.535	59.8892	59.0896	58.1801
57.867	58.5542	59.8513	59.0515	58.1032
58	58.5159	59.7278	58.9464	58.0648
58.134	58.535	59.7943	59.0228	58.0456
58.2	58.5254	59.9082	59.0992	58.1321
58.334	58.5254	59.8797	59.1278	58.0744
58.4	58.5829	59.8417	59.1183	58.0648
58.534	58.5829	59.8892	59.1087	58.0744
58.667	58.6308	59.9082	59.1087	58.0744
58.734	58.6691	59.8607	59.1564	58.084
58.867	58.6404	59.8607	59.1946	58.1513
59	58.6308	59.9082	59.1755	58.1513
59.067	58.6404	59.9177	59.2232	58.2185
59.2	58.6499	59.9652	59.2709	58.1705
59.334	58.6404	59.9082	59.2614	58.1801
59.4	58.6308	59.8892	59.2518	58.1417
59.534	58.6787	59.8892	59.1469	58.1513
59.667	58.6595	59.9082	59.1755	58.1897
59.734	58.6499	59.9177	59.1278	58.1801
59.867	58.6404	59.9272	59.1469	58.1513
60	58.6691	59.8892	59.1374	58.1513
60.134	58.6116	59.8892	59.2041	58.0936
60.2	58.5829	59.8797	59.1183	58.0648
60.334	58.5063	59.8228	59.1087	58.0552
60.4	58.4967	59.7468	59.0515	57.9783
60.534	58.4488	59.7563	59.0228	57.9783
60.667	58.4296	59.7373	59.0133	57.9398
60.8	58.4679	59.6897	59.0037	57.9302
60.934	58.4296	59.6707	58.9751	57.9302
61	58.42	59.6802	59.0037	57.9302
61.134	58.3529	59.6707	58.8795	57.8628
61.2	58.2761	59.5661	58.8222	57.7858
61.334	58.2473	59.5185	58.7456	57.7761
61.467	58.1897	59.509	58.6787	57.7761
61.6	58.2089	59.4233	58.7169	57.7569
61.667	58.1417	59.4043	58.6978	57.6798
61.8	58.0552	59.4043	58.6787	57.5834
61.934	58.084	59.3567	58.6116	57.5062
62	58.084	59.2614	58.5063	57.5062
62.134	57.9686	59.2137	58.4679	57.4869
62.267	57.9783	59.2137	58.4104	57.4869
62.334	57.9302	59.2041	58.42	57.5255
62.467	57.9302	59.1946	58.4392	57.4773
62.6	58.084	59.2232	58.4392	57.4773
62.667	58.0167	59.29	58.5159	57.5159
62.8	58.0167	59.29	58.6116	57.5834
62.934	58.0648	59.3852	58.6595	57.6027
63	58.0936	59.4424	58.7169	57.6412
63.134	58.1128	59.4329	58.7361	57.7183
63.267	58.1417	59.49	58.87	57.7376
63.4	58.2953	59.5376	58.8795	57.7665
63.467	58.3145	59.5376	58.9082	57.7858
63.6	58.3529	59.6327	58.9655	57.8917
63.734	58.4008	59.6517	58.9942	57.9398
63.8	58.4008	59.7182	59.0515	57.9686
63.934	58.4296	59.6612	59.0515	58.0071
64.067	58.42	59.7088	59.0896	58.0071
64.2	58.4584	59.6992	59.1278	57.9205
64.267	58.4296	59.6897	59.1469	57.959
64.4	58.4296	59.6992	59.0801	57.959
64.534	58.4679	59.6897	59.0133	57.9398
64.6	58.3912	59.6612	59.0419	57.8917
64.734	58.4584	59.6802	59.061	57.959
64.867	58.3721	59.6612	59.0801	57.9013
64.934	58.4296	59.6612	59.0515	57.9013
65.067	58.4008	59.6612	58.9846	57.8724
65.2	58.4008	59.6612	58.9655	57.8724
65.267	58.3529	59.6232	58.9369	57.8532
65.4	58.3049	59.5947	58.8986	57.8147
65.534	58.2857	59.5851	58.8891	57.7761
65.6	58.2953	59.4995	58.8413	57.7473
65.734	58.2665	59.49	58.8126	57.6991
65.867	58.2185	59.4424	58.7456	57.6798
65.934	58.2857	59.3852	58.7552	57.6412
66.067	58.2089	59.4138	58.6691	57.6412
66.2	58.1128	59.3471	58.6021	57.622
66.334	58.0456	59.309	58.5829	57.4966
66.534	58.0071	59.2614	58.535	57.4097
66.667	57.9398	59.166	58.4775	57.4483
66.734	57.9686	59.166	58.4296	57.3904
66.867	57.882	59.0896	58.3529	57.3034
67	57.8435	59.0324	58.2857	57.2455
67.067	57.805	59.0133	58.2665	57.2745
67.2	57.7954	59.0324	58.2761	57.2455
67.267	57.8628	59.0228	58.2953	57.2648
67.4	57.8628	59.0037	58.2857	57.2745
67.534	57.8243	59.0896	58.3337	57.3228
67.667	57.882	59.1374	58.3721	57.3711
67.734	57.9398	59.1564	58.4392	57.3518
67.867	58.0456	59.2709	58.4967	57.3614
67.934	58.0936	59.2804	58.5733	57.4387
68.067	58.1993	59.4138	58.7169	57.5834
68.2	58.2089	59.4519	58.8222	57.6894
68.267	58.3241	59.5185	58.8891	57.6702
68.4	58.3912	59.5851	58.956	57.6894
68.534	58.42	59.6517	59.0324	57.8147
68.6	58.5446	59.7278	59.0706	57.882
68.734	58.5446	59.8513	59.166	58.0071
68.867	58.6882	59.9367	59.2423	58.1225
69	58.7265	59.9652	59.2518	58.1897
69.134	58.7552	60.0126	59.509	58.2569
69.2	58.8126	60.1264	59.4709	58.2185
69.334	58.8413	60.1264	59.49	58.2377
69.467	58.8891	60.0884	59.4995	58.2857
69.534	58.9082	60.1453	59.5851	58.2857
69.667	58.8986	60.1358	59.5947	58.3529
69.8	58.87	60.1737	59.5756	58.4775
69.867	59.0037	60.259	59.6232	58.4775
70	59.0515	60.2306	59.6327	58.4871
70.134	59.0228	60.24	59.6137	58.4296
70.2	59.0133	60.2306	59.5947	58.4775
70.334	58.9942	60.2211	59.5947	58.4392
70.467	58.9942	60.1832	59.5851	58.3912
70.534	58.9751	60.1832	59.5851	58.4008
70.667	59.0037	60.2116	59.5851	58.4392
70.734	59.0037	60.1737	59.5661	58.4488
70.934	58.9273	60.1453	59.5566	58.4008
71	58.9082	60.1074	59.5376	58.3912
71.134	58.9177	60.0979	59.5281	58.3625
71.267	58.8795	60.1169	59.4709	58.2857
71.4	58.8604	60.06	59.5185	58.2761
71.467	58.8126	60.0789	59.5185	58.2953
71.6	58.8509	60.1074	59.5566	58.3337
71.8	58.9751	60.2306	59.7563	58.4584
71.934	59.1946	60.3442	59.8607	58.5254
72	59.3186	60.5239	60.041	58.6404
72.134	59.4519	60.6939	60.1927	58.803
72.267	59.6137	60.8166	60.3726	59.061
72.334	59.8323	61.1181	60.505	59.1851
72.467	60.0315	61.3345	60.826	59.4043
72.6	60.24	61.6538	61.1087	59.5851
72.734	60.4955	61.7944	61.3909	59.7088
72.8	60.7505	62.0285	61.7288	59.9462
72.934	61.0522	62.2343	61.9443	60.259
73.067	61.3439	62.5516	62.3183	60.4861
73.134	61.5694	62.8311	62.5982	60.8072
73.267	61.8413	63.1007	62.9334	61.0334
73.467	62.421	63.7126	63.509	61.513
73.6	62.7845	64.0084	63.8329	61.8507
73.734	63.2771	64.4142	64.3958	62.2436
73.8	63.4904	64.6903	64.5983	62.4863
73.934	63.8329	65.0392	64.975	62.8869
74.067	64.1285	65.3416	65.3599	63.1843
74.134	64.4971	65.7804	65.6982	63.5553
74.267	65.0117	66.1906	66.1997	63.9346
74.4	65.2592	66.518	66.4544	64.2023
74.467	65.6982	66.8175	66.8809	64.5339
74.6	66.054	67.1164	67.3606	64.9934
74.734	66.2998	67.4509	67.6494	65.3142
74.8	66.7631	67.8477	68.0457	65.6982
74.934	67.2883	68.2884	68.5487	66.0813
75.067	67.4509	68.6294	69.05	66.4271
75.2	68.0187	68.9606	69.2822	66.8084
75.267	68.2974	69.416	69.8168	67.1978
75.4	68.6562	69.7278	70.2166	67.4328
75.534	69.1572	70.1811	70.5445	67.9467
75.6	69.4517	70.6065	70.9424	68.2794
75.734	69.8968	70.9601	71.3834	68.6294
75.867	70.3141	71.2336	71.7969	68.9785
75.934	70.6773	71.6386	72.2267	69.3982
76.067	70.9513	71.9286	72.5418	69.7634
76.2	71.5067	72.6205	73.1441	70.2077
76.334	71.9286	72.9523	73.5356	70.5445
76.4	72.2618	73.2921	73.9436	71.1013
76.6	72.961	73.9349	74.6529	71.7178
76.734	73.3356	74.3332	75.0667	71.9812
76.867	73.7267	74.8427	75.445	72.5681
77	74.1775	75.2302	75.8226	72.961
77.067	74.6011	75.5653	76.2334	73.2312
77.2	74.8168	76.0024	76.6688	73.6051
77.334	75.2732	76.3616	77.0606	73.9956
77.4	75.4966	76.6944	77.409	74.411
77.534	75.9082	76.9074	77.7397	74.6442
77.6	76.2762	77.3326	78.1543	75.0236
77.734	76.6347	77.5278	78.5595	75.3247
77.867	77.1541	78.0952	78.9637	75.8654
78	77.4599	78.4836	79.3165	76.2591
78.067	77.8075	78.7364	79.6351	76.5836
78.2	78.0782	78.9805	79.9866	76.8819
78.267	78.4751	79.3081	80.2205	77.1966
78.4	78.7785	79.6938	80.6957	77.638
78.534	79.1402	80.0618	80.9702	77.9006
78.6	79.4759	80.3457	81.3355	78.2895
78.734	80.0284	80.7456	81.6669	78.6943
78.867	80.3373	81.1446	81.8985	79.115
79	80.6207	81.4101	82.2289	79.4172
79.067	80.9452	81.7745	82.5833	79.7189
79.2	81.435	82.1959	82.9041	80.0451
79.334	81.551	82.4845	83.2243	80.2455
79.467	81.8158	82.9699	83.6095	80.5541
79.534	81.9564	83.4703	83.8222	80.7373
79.667	82.1381	83.9202	84.0509	80.9369
79.8	82.6327	84.4098	84.475	81.1197
79.867	82.8055	84.7923	84.7435	81.4267
80	83.0602	85.0036	85.0442	81.5924
80.134	83.2079	85.2957	85.3929	81.8737
80.2	83.4539	85.4982	85.5711	82.0473
80.334	83.5686	85.652	85.8218	82.2289
80.467	83.8385	85.9753	86.1206	82.4927
80.534	84.1162	86.4914	86.3867	82.7726
80.667	84.4994	87.1103	86.5719	82.9534
80.8	84.963	87.3509	86.773	83.0766
80.867	85.3443	87.407	86.9016	83.4457
81	85.5711	87.4791	87.0943	83.6258
81.134	85.8461	87.5831	87.2868	83.8712
81.2	86.2013	87.6791	87.415	84.157
81.334	86.4189	87.7991	87.7751	84.3364
81.467	86.773	87.9749	87.9509	84.6215
81.534	87.014	88.1345	88.1026	84.833
81.667	87.3108	88.3179	88.3099	85.0929
81.8	87.5431	88.4772	88.525	85.3119
81.867	87.7911	88.5887	88.6921	85.6034
82	88.0786	88.7875	88.9544	85.8784
82.134	88.3179	89.002	89.2242	86.161
82.267	88.5489	89.1925	89.4303	86.4109
82.334	88.6762	89.3748	89.6124	86.6846
82.467	89.0735	89.5965	89.8654	86.9257
82.6	89.3193	89.7548	89.9839	87.1264
82.667	89.5411	89.9918	90.268	87.415
82.8	89.8101	90.2207	90.4886	87.6471
82.934	90.0708	90.4492	90.6539	87.9669
83	90.2916	90.6461	90.8584	88.2222
83.134	90.6382	90.9212	91.0861	88.4693
83.267	90.7955	91.0469	91.1882	88.6364
83.4	90.9998	91.298	91.392	88.9782
83.467	91.3528	91.4939	91.6817	89.3273
83.6	91.6035	91.8381	91.8381	89.5411
83.667	91.8225	91.9085	92.0413	89.7231
83.8	92.0101	92.0881	92.1974	89.9523
83.934	92.3222	92.2988	92.3845	90.1023
84	92.517	92.5248	92.5871	90.4335
84.134	92.8827	92.8283	92.8827	90.8741
84.267	93.1002	93.0381	93.0226	90.9998
84.4	93.2399	93.2399	93.1934	91.2117
84.467	93.395	93.395	93.3873	91.4312
84.6	93.6042	93.6429	93.5965	91.76
84.734	93.8518	93.8441	93.7513	92.0491
84.8	94.045	94.0605	93.9755	92.2988
84.934	94.2303	94.2921	94.0837	92.517
85.067	94.3538	94.4309	94.3538	92.6727
85.2	94.4463	94.6851	94.4694	92.9682
85.267	94.6081	94.8774	94.6158	93.0769
85.4	94.6697	95.0927	94.7928	93.2322
85.534	94.7928	95.2539	94.9313	93.364
85.6	94.8467	95.3306	95.0389	93.5422
85.734	94.9697	95.507	95.1695	93.6739

## Sheet: figure S8
FAST-POCT platform
Log	ct						mean	SD
2	36.12	35.92	36.28	35.88	36.22	36.24	36.11	0.171464
4	30.51	30.58	30.44	30.32	30.67	30.55	30.5117	0.120899
6	25.54	25.33	25.57	25.81	25.56	25.79	25.6	0.178438
FAST extraction + benchtop testing
Log	ct						mean	SD
2	36.31	36.52	36.86	36.52	36.51	36.43	36.525	0.183167
4	30.62	30.97	30.54	30.56	30.66	30.81	30.6933	0.166092
6	26.11	26.43	26.22	26.37	26.54	26.23	26.3167	0.158198

## Sheet: figure S12
Bubble mixing
Log	ct						mean	SD
2	36.63	36.82	37.27	36.89	36.97	36.82	36.9	0.213354
4	29.61	28.99	29.73	29.43	28.96	29.11	29.305	0.330318
6	23.93	24.67	24.06	23.78	24.16	24.22	24.1367	0.305854
Shaking mixing
Log	ct						mean	SD
2	--	--	--	--	--	--	--	--
4	33.42	32.99	33.56	33.77	32.88	33.68	33.3833	0.368275
6	25.63	25.82	25.64	25.23	25.81	25.43	25.5933	0.228269
Without mixing
Log	ct						mean	SD
2	--	--	--	--	--	--	--	--
4	35.31	35.03	35.77	35.53	35.61	35.99	35.54	0.338644
6	24.65	24.94	24.97	25.32	25.21	25.03	25.02	0.233238
